# Supplementary material for: Crystal structure of 1-(3-chloro­phen­yl)piperazin-1-ium picrate–picric acid (2/1)
Source: Acta Crystallogr Sect E Struct Rep Online. 2014 Oct 31;70(Pt 11):o1210–1. doi: 10.1107/S1600536814023654 (PMC4257327; doi:10.1107/S1600536814023654)
Supplement: Supplementary file 1 [file e-70-o1210-sup1.cif]

##############################################################################
#                                                                            #
# This CIF contains the data in a paper accepted for publication in          #
# Acta Crystallographica Section E. It conforms to the requirements of       #
# Notes for Authors for Acta Crystallographica Section E, and has been       #
# peer reviewed under the auspices of the IUCr Commission on Journals.       #
#                                                                            #
# Full details of the Crystallographic Information File format               #
# are given in the paper "The Crystallographic Information File (CIF):       #
# a New Standard Archive File for Crystallography" by S. R. Hall, F. H.      #
# Allen and I. D. Brown [Acta Cryst. (1991), A47, 655-685].                  #
#                                                                            #
# The current version of the core CIF dictionary is obtainable from          #
# ftp://ftp.iucr.org/pub/cif_core.dic.                                       #
#                                                                            #
# Software is freely available for graphical display of the structure(s)     #
# in this CIF. For information consult the CIF software page                 #
# http://www.iucr.org/resources/cif/software.                                #
#                                                                            #
# This file may be used for bona fide research purposes within the           #
# scientific community so long as proper attribution is given to the journal # 
# article from which it was obtained.                                        #
#                                                                            #
##############################################################################
data_I
_audit_creation_method
;
  Olex2 1.2
  (compiled Apr 23 2013 17:54:37, GUI svn.r4466)
;
_journal_date_recd_electronic     2014-08-02
_journal_date_accepted     2014-10-27
_journal_name_full     'Acta Crystallographica, Section E'
_journal_year     2014
_journal_volume     70
_journal_issue     11
_journal_page_first     o1210
_journal_page_last     o1211
_journal_paper_category     HO
_journal_paper_doi     10.1107/S1600536814023654
_journal_coeditor_code     BV2237
_publ_contact_author_name     'Jasinski, Jerry P.'
_publ_contact_author_address
;
Department of Chemistry
Keene State College
229 Main Street
Keene, New Hampshire 03435, USA
;
_publ_contact_author_email     jjasinski@keene.edu
_publ_contact_author_fax     ?
_publ_contact_author_phone     '603 358-2563'
_publ_section_title
;
Crystal structure of 1-(3-chlorophenyl)piperazin-1-ium picrate--picric acid
(2/1)
;
loop_
    _publ_author_name
    _publ_author_address
    'Kavitha, Channappa N.'
;
Department of Studies in Chemistry
University of Mysore
Manasagangotri, Mysore 570 006, India
;
    'Jasinski, Jerry P.'
;
Department of Chemistry
Keene State College
229 Main Street
Keene, NH 03435-2001, USA
;
    'Kaur, Manpreet'
;
Department of Studies in Chemistry
University of Mysore
Manasagangotri, Mysore 570 006, India
;
    'Anderson, Brian J. '
;
Department of Chemistry
Keene State College
229 Main Street
Keene, NH 03435-2001, USA
;
    'Yathirajan, H. S.'
;
Department of Studies in Chemistry
University of Mysore
Manasagangotri, Mysore 570 006, India
;
_chemical_name_systematic
;
1-(3-Chlorophenyl)piperazin-1-ium picrate--picric acid (2/1)
;
_chemical_name_common
;
Bis-[1-(3-chlorophenyl)piperazinium]dipicrate picric acid
;
_chemical_formula_moiety     '2(C10 H14 Cl N2 +), 2(C6 H2 N3 O7 -), C6 H3 N3 O7'
_chemical_formula_sum     'C38 H35 Cl2 N13 O21'
_chemical_formula_iupac     '2C10 H14 Cl N2 +, 2C6 H2 N3 O7 -, C6 H3 N3 O7'
_chemical_formula_weight     1080.69
_chemical_melting_point     ?
_shelx_space_group_comment
;
The symmetry employed for this shelxl refinement is uniquely defined
by the following loop, which should always be used as a source of
symmetry information in preference to the above space-group names.
They are only intended as comments.
;
_space_group_crystal_system     monoclinic
_space_group_name_H-M_alt     'P c'
_space_group_name_Hall     'P -2yc'
loop_
    _space_group_symop_operation_xyz
    'x, y, z'
    'x, -y, z+1/2'
_cell_length_a     11.2213(6)
_cell_length_b     14.6239(7)
_cell_length_c     14.1804(8)
_cell_angle_alpha     90
_cell_angle_beta     104.405(5)
_cell_angle_gamma     90
_cell_volume     2253.8(2)
_cell_formula_units_Z     2
_cell_measurement_reflns_used     7430
_cell_measurement_theta_min     3.2707
_cell_measurement_theta_max     32.7772
_cell_measurement_temperature     173(2)
_exptl_crystal_description     irregular
_exptl_crystal_colour     violet
_exptl_crystal_size_max     0.48
_exptl_crystal_size_mid     0.46
_exptl_crystal_size_min     0.38
_exptl_crystal_density_diffrn     1.592
_exptl_crystal_density_meas     ?
_exptl_crystal_density_method     ?
_exptl_crystal_F_000     1112
_exptl_absorpt_coefficient_mu     0.244
_exptl_absorpt_correction_type     multi-scan
_exptl_absorpt_process_details
;
(CrysAlis PRO and CrysAlis RED; Agilent, 2012)
;
_shelx_estimated_absorpt_T_min     ?
_shelx_estimated_absorpt_T_max     ?
_exptl_absorpt_correction_T_min     0.59806
_exptl_absorpt_correction_T_max     1.00000
_diffrn_ambient_temperature     173(2)
_diffrn_radiation_type     MoK\a
_diffrn_radiation_wavelength     0.71073
_diffrn_measurement_device_type     'Agilent Eos Gemini'
_diffrn_measurement_method     '\w scans'
_diffrn_detector_area_resol_mean     16.0416
_diffrn_reflns_number     28568
_diffrn_reflns_av_R_equivalents     0.0348
_diffrn_reflns_theta_min     3.277
_diffrn_reflns_theta_max     32.852
_diffrn_reflns_theta_full     25.500
_diffrn_measured_fraction_theta_max     0.928
_diffrn_measured_fraction_theta_full     0.998
_diffrn_reflns_limit_h_min     -16
_diffrn_reflns_limit_h_max     16
_diffrn_reflns_limit_k_min     -21
_diffrn_reflns_limit_k_max     18
_diffrn_reflns_limit_l_min     -17
_diffrn_reflns_limit_l_max     21
_refine_special_details     ?
_reflns_number_total     13782
_reflns_number_gt     10981
_reflns_threshold_expression     I>2\s(I)
_refine_ls_structure_factor_coef     Fsqd
_refine_ls_matrix_type     full
_refine_ls_R_factor_all     0.0718
_refine_ls_R_factor_gt     0.0537
_refine_ls_wR_factor_gt     0.1269
_refine_ls_wR_factor_ref     0.1394
_refine_ls_goodness_of_fit_ref     1.021
_refine_ls_restrained_S_all     1.022
_refine_ls_number_reflns     13782
_refine_ls_number_parameters     671
_refine_ls_number_restraints     14
_refine_ls_hydrogen_treatment     constr
_refine_ls_weighting_scheme     calc
_refine_ls_weighting_details
              'w=1/[\s^2^(Fo^2^)+(0.0686P)^2^+0.4633P] where P=(Fo^2^+2Fc^2^)/3'
_atom_sites_solution_hydrogens     mixed
_atom_sites_solution_primary     direct
_atom_sites_solution_secondary     ?
_refine_ls_shift/su_max     0.001
_refine_ls_shift/su_mean     0.000
_refine_diff_density_max     0.654
_refine_diff_density_min     -0.493
_refine_ls_extinction_method     none
_refine_ls_extinction_coef     .
_refine_ls_abs_structure_details
;
Flack <i>x</i> determined using 4095 quotients
[(<i>I</i>^+^)-(<i>I</i>^-^)]/[(<i>I</i>^+^)+(<i>I</i>^-^)]
(Parsons <i>et al.</i>, 2013)
;
_refine_ls_abs_structure_Flack     0.09(3)
loop_
    _atom_type_symbol
    _atom_type_description
    _atom_type_scat_dispersion_real
    _atom_type_scat_dispersion_imag
    _atom_type_scat_source
    'C' 'C' 0.0033 0.0016
                         'International Tables Vol C Tables 4.2.6.8 and 6.1.1.4'
    'H' 'H' 0.0000 0.0000
                         'International Tables Vol C Tables 4.2.6.8 and 6.1.1.4'
    'Cl' 'Cl' 0.1484 0.1585
                         'International Tables Vol C Tables 4.2.6.8 and 6.1.1.4'
    'N' 'N' 0.0061 0.0033
                         'International Tables Vol C Tables 4.2.6.8 and 6.1.1.4'
    'O' 'O' 0.0106 0.0060
                         'International Tables Vol C Tables 4.2.6.8 and 6.1.1.4'
_computing_data_collection
;
CrysAlis PRO (Agilent, 2012)
;
_computing_cell_refinement
;
CrysAlis PRO (Agilent, 2012)
;
_computing_data_reduction
;
CrysAlis RED (Agilent, 2012)
;
_computing_structure_solution
;
SUPERFLIP (Palatinus & Chapuis, 2007)
;
_computing_structure_refinement
;
SHELXL2012 (Sheldrick, 2008)
;
_computing_molecular_graphics
;
OLEX2 (Dolomanov <i>et al.</i>, 2009)
;
_computing_publication_material
;
OLEX2 (Dolomanov <i>et al.</i>, 2009)
;
loop_
    _atom_site_type_symbol
    _atom_site_label
    _atom_site_fract_x
    _atom_site_fract_y
    _atom_site_fract_z
    _atom_site_U_iso_or_equiv
    _atom_site_adp_type
    _atom_site_calc_flag
    _atom_site_occupancy
    _atom_site_disorder_assembly
    _atom_site_disorder_group
    Cl Cl1A 0.92045(14) 0.25015(8) 0.65989(11) 0.0641(4) Uani d 1 . .
    N N1A 0.8303(2) 0.55334(18) 0.8092(2) 0.0248(5) Uani d 1 . .
    H H1A 0.7508 0.5351 0.8237 0.030 Uiso d 1 . .
    N N2A 0.7416(3) 0.73801(19) 0.7774(2) 0.0268(5) Uani d 1 . .
    H H2A 0.7475 0.7963 0.7638 0.032 Uiso d 1 . .
    C C1A 0.8725(3) 0.6246(2) 0.8820(2) 0.0299(7) Uani d 1 . .
    H H1AA 0.9487 0.6525 0.8717 0.036 Uiso calc 1 . .
    H H1AB 0.8924 0.5967 0.9477 0.036 Uiso calc 1 . .
    C C2A 0.7768(3) 0.6980(2) 0.8767(2) 0.0307(7) Uani d 1 . .
    H H2AA 0.7032 0.6715 0.8931 0.037 Uiso calc 1 . .
    H H2AB 0.8099 0.7465 0.9248 0.037 Uiso calc 1 . .
    C C3A 0.6952(3) 0.6651(2) 0.7044(3) 0.0337(7) Uani d 1 . .
    H H3AA 0.6766 0.6919 0.6383 0.040 Uiso calc 1 . .
    H H3AB 0.6178 0.6398 0.7152 0.040 Uiso calc 1 . .
    C C4A 0.7874(4) 0.5890(3) 0.7109(2) 0.0356(8) Uani d 1 . .
    H H4AA 0.7493 0.5387 0.6668 0.043 Uiso calc 1 . .
    H H4AB 0.8587 0.6119 0.6885 0.043 Uiso calc 1 . .
    C C5A 0.8936(3) 0.4696(2) 0.8210(2) 0.0260(6) Uani d 1 . .
    C C6A 0.8836(3) 0.4097(2) 0.7423(3) 0.0306(7) Uani d 1 . .
    H H6A 0.8392 0.4275 0.6789 0.037 Uiso calc 1 . .
    C C7A 0.9392(4) 0.3242(2) 0.7578(3) 0.0391(9) Uani d 1 . .
    C C8A 1.0081(4) 0.2962(3) 0.8474(4) 0.0457(10) Uani d 1 . .
    H H8A 1.0459 0.2376 0.8561 0.055 Uiso calc 1 . .
    C C9A 1.0203(4) 0.3564(3) 0.9246(4) 0.0449(10) Uani d 1 . .
    H H9A 1.0677 0.3389 0.9872 0.054 Uiso calc 1 . .
    C C10A 0.9648(3) 0.4418(3) 0.9123(3) 0.0350(8) Uani d 1 . .
    H H10A 0.9752 0.4819 0.9664 0.042 Uiso calc 1 . .
    Cl Cl1B 0.62724(9) 1.49001(6) 0.96487(7) 0.0378(2) Uani d 1 . .
    N N1B 0.7345(2) 1.18462(18) 0.82700(19) 0.0239(5) Uani d 1 . .
    H H1B 0.8144 1.1999 0.8115 0.029 Uiso d 1 . .
    N N2B 0.8215(3) 1.00073(19) 0.8686(2) 0.0271(5) Uani d 1 . .
    H H2B 0.8156 0.9433 0.8853 0.033 Uiso d 1 . .
    C C1B 0.7757(3) 1.1532(2) 0.9275(2) 0.0292(7) Uani d 1 . .
    H H1BA 0.7039 1.1317 0.9501 0.035 Uiso calc 1 . .
    H H1BB 0.8133 1.2049 0.9694 0.035 Uiso calc 1 . .
    C C2B 0.8692(3) 1.0758(2) 0.9376(2) 0.0306(7) Uani d 1 . .
    H H2BA 0.9463 1.0998 0.9251 0.037 Uiso calc 1 . .
    H H2BB 0.8883 1.0519 1.0050 0.037 Uiso calc 1 . .
    C C3B 0.7848(3) 1.0360(2) 0.7668(2) 0.0302(7) Uani d 1 . .
    H H3BA 0.7507 0.9854 0.7217 0.036 Uiso calc 1 . .
    H H3BB 0.8579 1.0606 0.7482 0.036 Uiso calc 1 . .
    C C4B 0.6894(3) 1.1104(2) 0.7587(2) 0.0286(6) Uani d 1 . .
    H H4BA 0.6679 1.1349 0.6915 0.034 Uiso calc 1 . .
    H H4BB 0.6139 1.0843 0.7721 0.034 Uiso calc 1 . .
    C C5B 0.6729(3) 1.2684(2) 0.8106(2) 0.0220(5) Uani d 1 . .
    C C6B 0.6776(3) 1.3311(2) 0.8870(2) 0.0239(6) Uani d 1 . .
    H H6B 0.7206 1.3157 0.9516 0.029 Uiso calc 1 . .
    C C7B 0.6197(3) 1.4149(2) 0.8677(2) 0.0265(6) Uani d 1 . .
    C C8B 0.5555(3) 1.4419(2) 0.7758(3) 0.0304(7) Uani d 1 . .
    H H8B 0.5157 1.4997 0.7648 0.036 Uiso calc 1 . .
    C C9B 0.5519(3) 1.3805(3) 0.7003(3) 0.0325(7) Uani d 1 . .
    H H9B 0.5100 1.3971 0.6358 0.039 Uiso calc 1 . .
    C C10B 0.6080(3) 1.2957(2) 0.7169(2) 0.0289(6) Uani d 1 . .
    H H10B 0.6025 1.2550 0.6638 0.035 Uiso calc 1 . .
    O O1C 0.4915(3) 0.9428(2) 1.05874(19) 0.0454(7) Uani d 1 . .
    O O2C 0.6523(3) 0.9650(2) 1.00322(19) 0.0452(7) Uani d 1 . .
    O O3C 0.6151(2) 0.88075(17) 0.82868(18) 0.0296(5) Uani d 1 . .
    O O4C 0.5437(3) 0.8427(2) 0.6392(2) 0.0467(7) Uani d 1 . .
    O O5C 0.3560(3) 0.8683(2) 0.56305(19) 0.0466(7) Uani d 1 . .
    O O6C 0.0627(2) 0.9996(2) 0.7057(2) 0.0401(6) Uani d 1 . .
    O O7C 0.1213(3) 1.0683(3) 0.8433(3) 0.0700(12) Uani d 1 . .
    N N1C 0.5411(3) 0.9534(2) 0.9911(2) 0.0299(6) Uani d 1 . .
    N N2C 0.4405(3) 0.8721(2) 0.6368(2) 0.0295(6) Uani d 1 . .
    N N3C 0.1412(3) 1.0204(2) 0.7786(2) 0.0347(7) Uani d 1 . .
    C C1C 0.4624(3) 0.9527(2) 0.8926(2) 0.0223(5) Uani d 1 . .
    C C2C 0.5083(3) 0.9130(2) 0.8151(2) 0.0229(6) Uani d 1 . .
    C C3C 0.4156(3) 0.9126(2) 0.7237(2) 0.0221(5) Uani d 1 . .
    C C4C 0.2976(3) 0.9478(2) 0.7118(2) 0.0243(6) Uani d 1 . .
    H H4C 0.2404 0.9464 0.6499 0.029 Uiso calc 1 . .
    C C5C 0.2653(3) 0.9847(2) 0.7909(2) 0.0246(6) Uani d 1 . .
    C C6C 0.3456(3) 0.9867(2) 0.8819(2) 0.0244(6) Uani d 1 . .
    H H6C 0.3207 1.0110 0.9361 0.029 Uiso calc 1 . .
    O O1D 1.0791(3) 0.7969(2) 0.59714(19) 0.0411(6) Uani d 1 . .
    O O2D 0.9161(3) 0.7703(2) 0.6472(2) 0.0480(7) Uani d 1 . .
    O O3D 0.9480(2) 0.85104(16) 0.8231(2) 0.0324(5) Uani d 1 . .
    O O4D 1.1744(4) 0.8446(4) 1.0946(3) 0.0869(15) Uani d 1 . .
    O O5D 1.0035(6) 0.8857(5) 1.0074(4) 0.0618(17) Uani d 0.627(7) A 1
    O O5DA 1.0678(10) 0.9384(9) 1.0013(6) 0.0618(17) Uani d 0.373(7) A 2
    O O6D 1.4946(2) 0.7214(2) 0.9614(2) 0.0466(7) Uani d 1 . .
    O O7D 1.4511(3) 0.6764(2) 0.8116(2) 0.0536(8) Uani d 1 . .
    N N1D 1.0278(3) 0.7829(2) 0.6619(2) 0.0304(6) Uani d 1 . .
    N N2D 1.1137(3) 0.8616(2) 1.0141(2) 0.0380(7) Uani d 1 . .
    N N3D 1.4227(3) 0.7115(2) 0.8814(2) 0.0342(7) Uani d 1 . .
    C C1D 1.1031(3) 0.7794(2) 0.7616(2) 0.0239(6) Uani d 1 . .
    C C2D 1.0545(3) 0.81867(19) 0.8375(2) 0.0217(5) Uani d 1 . .
    C C3D 1.1443(3) 0.8189(2) 0.9302(2) 0.0238(6) Uani d 1 . .
    C C4D 1.2613(3) 0.7834(2) 0.9455(2) 0.0262(6) Uani d 1 . .
    H H4D 1.3160 0.7845 1.0085 0.031 Uiso calc 1 . .
    C C5D 1.2975(3) 0.7461(2) 0.8674(2) 0.0263(6) Uani d 1 . .
    C C6D 1.2204(3) 0.7449(2) 0.7751(2) 0.0256(6) Uani d 1 . .
    H H6D 1.2475 0.7207 0.7219 0.031 Uiso calc 1 . .
    O O1E 0.3217(3) 0.4304(2) 0.5021(2) 0.0527(8) Uani d 1 B 1
    O O2E 0.3337(3) 0.5529(2) 0.5875(2) 0.0558(8) Uani d 1 B 1
    O O3E 0.4307(3) 0.68664(19) 0.50528(19) 0.0400(6) Uani d 1 B 1
    H H3E 0.4497 0.7412 0.4978 0.060 Uiso d 1 B 1
    O O4E 0.4634(3) 0.82228(19) 0.3998(2) 0.0444(7) Uani d 1 B 1
    O O5E 0.3773(3) 0.8250(2) 0.2456(2) 0.0542(8) Uani d 1 B 1
    O O6E 0.1041(3) 0.5869(3) 0.0935(2) 0.0641(10) Uani d 1 B 1
    O O7E 0.0989(3) 0.4590(3) 0.1698(2) 0.0573(9) Uani d 1 B 1
    N N1E 0.3236(3) 0.5143(2) 0.5112(2) 0.0369(7) Uani d 1 B 1
    N N2E 0.3960(3) 0.7887(2) 0.3253(3) 0.0381(7) Uani d 1 B 1
    N N3E 0.1328(3) 0.5378(3) 0.1652(2) 0.0450(8) Uani d 1 B 1
    C C1E 0.3074(3) 0.5679(2) 0.4215(2) 0.0287(6) Uani d 1 B 1
    C C2E 0.3609(3) 0.6551(2) 0.4227(2) 0.0286(6) Uani d 1 B 1
    C C3E 0.3377(3) 0.7005(2) 0.3325(3) 0.0290(6) Uani d 1 B 1
    C C4E 0.2639(3) 0.6635(3) 0.2476(2) 0.0325(7) Uani d 1 B 1
    H H4E 0.2480 0.6961 0.1878 0.039 Uiso calc 1 B 1
    C C5E 0.2145(3) 0.5779(3) 0.2530(2) 0.0320(7) Uani d 1 B 1
    C C6E 0.2367(3) 0.5283(2) 0.3380(3) 0.0313(7) Uani d 1 B 1
    H H6E 0.2043 0.4684 0.3392 0.038 Uiso calc 1 B 1
loop_
    _atom_site_aniso_label
    _atom_site_aniso_U_11
    _atom_site_aniso_U_22
    _atom_site_aniso_U_33
    _atom_site_aniso_U_12
    _atom_site_aniso_U_13
    _atom_site_aniso_U_23
    Cl1A 0.0931(10) 0.0309(5) 0.0868(9) 0.0029(5) 0.0572(8) -0.0118(5)
    N1A 0.0253(12) 0.0190(12) 0.0291(13) -0.0001(10) 0.0049(10) -0.0015(10)
    N2A 0.0255(13) 0.0186(12) 0.0358(14) 0.0034(10) 0.0066(11) -0.0028(10)
    C1A 0.0320(17) 0.0223(15) 0.0309(16) 0.0019(13) -0.0010(13) -0.0015(12)
    C2A 0.0384(19) 0.0254(16) 0.0289(16) 0.0024(13) 0.0095(14) -0.0039(12)
    C3A 0.0350(18) 0.0256(16) 0.0347(17) 0.0082(13) -0.0023(14) -0.0030(13)
    C4A 0.046(2) 0.0296(17) 0.0271(16) 0.0135(15) 0.0007(14) -0.0012(13)
    C5A 0.0193(14) 0.0195(14) 0.0393(17) -0.0021(11) 0.0071(12) 0.0025(12)
    C6A 0.0295(16) 0.0237(15) 0.0428(18) 0.0013(12) 0.0169(14) 0.0020(13)
    C7A 0.0363(19) 0.0222(16) 0.067(3) 0.0011(14) 0.0289(18) -0.0009(16)
    C8A 0.0346(19) 0.0214(17) 0.086(3) 0.0046(14) 0.024(2) 0.0143(18)
    C9A 0.0315(18) 0.0300(19) 0.068(3) -0.0023(15) 0.0029(17) 0.0184(18)
    C10A 0.0314(17) 0.0273(17) 0.0421(19) -0.0006(13) 0.0014(14) 0.0082(14)
    Cl1B 0.0468(5) 0.0253(4) 0.0420(5) 0.0016(4) 0.0122(4) -0.0059(3)
    N1B 0.0239(12) 0.0224(12) 0.0234(12) 0.0041(10) 0.0020(9) -0.0012(10)
    N2B 0.0244(12) 0.0204(12) 0.0351(14) 0.0046(10) 0.0046(10) -0.0008(10)
    C1B 0.0332(17) 0.0261(15) 0.0246(14) 0.0102(13) 0.0001(12) -0.0018(12)
    C2B 0.0282(16) 0.0281(16) 0.0317(16) 0.0055(13) 0.0003(12) -0.0020(13)
    C3B 0.0345(17) 0.0278(16) 0.0286(16) 0.0053(13) 0.0088(13) -0.0051(13)
    C4B 0.0294(16) 0.0243(15) 0.0278(15) -0.0003(12) -0.0013(12) -0.0037(12)
    C5B 0.0189(13) 0.0209(13) 0.0255(14) -0.0006(10) 0.0039(10) 0.0004(11)
    C6B 0.0244(14) 0.0203(14) 0.0259(14) -0.0021(11) 0.0040(11) 0.0013(11)
    C7B 0.0266(15) 0.0208(14) 0.0329(16) -0.0028(12) 0.0087(12) -0.0027(12)
    C8B 0.0255(15) 0.0245(15) 0.0388(18) 0.0017(12) 0.0036(13) 0.0079(13)
    C9B 0.0308(17) 0.0306(17) 0.0319(16) 0.0031(13) 0.0001(13) 0.0065(13)
    C10B 0.0294(16) 0.0302(16) 0.0240(14) 0.0022(12) 0.0007(12) 0.0013(12)
    O1C 0.0474(16) 0.063(2) 0.0284(12) 0.0104(14) 0.0137(11) 0.0045(12)
    O2C 0.0338(14) 0.064(2) 0.0338(14) -0.0053(14) 0.0014(11) -0.0042(13)
    O3C 0.0242(11) 0.0269(12) 0.0375(12) 0.0049(9) 0.0076(9) -0.0051(9)
    O4C 0.0469(16) 0.0616(19) 0.0347(14) 0.0250(14) 0.0158(12) -0.0032(13)
    O5C 0.0498(17) 0.062(2) 0.0266(12) 0.0103(14) 0.0068(11) -0.0078(12)
    O6C 0.0238(12) 0.0448(16) 0.0506(15) 0.0054(10) 0.0071(11) 0.0124(12)
    O7C 0.0481(19) 0.093(3) 0.067(2) 0.0362(19) 0.0112(16) -0.031(2)
    N1C 0.0301(14) 0.0319(15) 0.0272(13) 0.0004(11) 0.0060(11) -0.0037(11)
    N2C 0.0398(16) 0.0254(13) 0.0254(13) 0.0066(11) 0.0122(11) 0.0015(10)
    N3C 0.0277(14) 0.0337(16) 0.0454(17) 0.0088(12) 0.0141(13) 0.0092(13)
    C1C 0.0246(14) 0.0188(13) 0.0229(13) 0.0002(11) 0.0048(10) 0.0017(10)
    C2C 0.0250(14) 0.0163(13) 0.0285(14) 0.0005(10) 0.0086(11) 0.0031(11)
    C3C 0.0289(15) 0.0181(13) 0.0212(13) 0.0018(11) 0.0102(11) 0.0009(10)
    C4C 0.0260(15) 0.0207(14) 0.0263(14) -0.0002(11) 0.0067(11) 0.0037(11)
    C5C 0.0221(14) 0.0198(13) 0.0330(15) 0.0025(11) 0.0090(12) 0.0021(11)
    C6C 0.0295(15) 0.0172(13) 0.0293(15) 0.0001(11) 0.0124(12) 0.0002(11)
    O1D 0.0479(16) 0.0509(17) 0.0263(12) -0.0046(13) 0.0127(11) -0.0048(11)
    O2D 0.0306(14) 0.072(2) 0.0364(14) -0.0052(14) -0.0005(11) 0.0061(14)
    O3D 0.0220(11) 0.0246(12) 0.0502(15) 0.0019(9) 0.0081(10) -0.0052(10)
    O4D 0.069(3) 0.141(4) 0.0406(18) 0.046(3) -0.0046(16) -0.019(2)
    O5D 0.057(3) 0.097(5) 0.0320(18) 0.043(3) 0.013(2) 0.002(3)
    O5DA 0.057(3) 0.097(5) 0.0320(18) 0.043(3) 0.013(2) 0.002(3)
    O6D 0.0276(13) 0.0530(18) 0.0538(17) 0.0088(12) 0.0001(12) 0.0068(14)
    O7D 0.0404(16) 0.062(2) 0.0600(19) 0.0220(15) 0.0159(14) -0.0066(16)
    N1D 0.0344(15) 0.0273(14) 0.0280(13) 0.0019(11) 0.0051(11) 0.0007(11)
    N2D 0.0415(17) 0.0435(18) 0.0284(14) 0.0151(14) 0.0075(12) -0.0011(13)
    N3D 0.0243(14) 0.0287(15) 0.0497(18) 0.0059(11) 0.0093(13) 0.0053(13)
    C1D 0.0239(14) 0.0217(14) 0.0251(14) -0.0012(11) 0.0044(11) 0.0002(11)
    C2D 0.0228(14) 0.0148(12) 0.0282(14) 0.0004(10) 0.0077(11) 0.0011(10)
    C3D 0.0284(15) 0.0195(13) 0.0246(13) 0.0012(11) 0.0089(11) 0.0020(11)
    C4D 0.0273(15) 0.0208(14) 0.0298(15) -0.0007(11) 0.0059(12) 0.0047(11)
    C5D 0.0215(14) 0.0207(14) 0.0375(17) 0.0033(11) 0.0091(12) 0.0028(12)
    C6D 0.0279(15) 0.0176(13) 0.0325(16) 0.0014(11) 0.0099(12) -0.0002(11)
    O1E 0.067(2) 0.0312(14) 0.0550(18) 0.0026(14) 0.0057(15) 0.0125(13)
    O2E 0.080(2) 0.0510(19) 0.0371(16) -0.0037(16) 0.0167(15) 0.0018(13)
    O3E 0.0479(16) 0.0327(13) 0.0366(13) -0.0064(12) 0.0054(11) -0.0076(11)
    O4E 0.0493(17) 0.0308(14) 0.0586(18) -0.0068(12) 0.0237(14) -0.0113(12)
    O5E 0.0592(19) 0.0434(17) 0.061(2) 0.0070(15) 0.0172(16) 0.0198(15)
    O6E 0.067(2) 0.081(3) 0.0330(15) 0.0158(19) -0.0091(14) -0.0059(16)
    O7E 0.0522(19) 0.060(2) 0.0538(18) -0.0085(16) 0.0025(14) -0.0243(16)
    N1E 0.0383(16) 0.0356(16) 0.0351(16) 0.0012(13) 0.0059(13) 0.0061(13)
    N2E 0.0348(16) 0.0313(16) 0.054(2) 0.0106(13) 0.0216(14) 0.0077(14)
    N3E 0.0327(16) 0.062(2) 0.0362(17) 0.0096(16) 0.0003(13) -0.0184(16)
    C1E 0.0296(16) 0.0293(15) 0.0269(15) 0.0066(13) 0.0063(12) 0.0011(12)
    C2E 0.0275(15) 0.0266(15) 0.0315(16) 0.0070(12) 0.0068(12) -0.0048(12)
    C3E 0.0294(16) 0.0236(14) 0.0352(16) 0.0056(12) 0.0104(13) 0.0013(12)
    C4E 0.0294(16) 0.0405(19) 0.0279(16) 0.0141(14) 0.0077(12) 0.0052(13)
    C5E 0.0256(15) 0.0394(19) 0.0282(15) 0.0090(13) 0.0013(12) -0.0078(14)
    C6E 0.0251(15) 0.0279(16) 0.0404(18) 0.0034(12) 0.0072(13) -0.0054(13)
_geom_special_details
;
 All esds (except the esd in the dihedral angle between two l.s. planes)
 are estimated using the full covariance matrix.  The cell esds are taken
 into account individually in the estimation of esds in distances, angles
 and torsion angles; correlations between esds in cell parameters are only
 used when they are defined by crystal symmetry.  An approximate (isotropic)
 treatment of cell esds is used for estimating esds involving l.s. planes.
;
loop_
    _geom_bond_atom_site_label_1
    _geom_bond_atom_site_label_2
    _geom_bond_site_symmetry_2
    _geom_bond_distance
    _geom_bond_publ_flag
    Cl1A C7A . 1.732(4) ?
    N1A H1A . 1.0002 ?
    N1A C1A . 1.460(4) ?
    N1A C4A . 1.454(4) ?
    N1A C5A . 1.405(4) ?
    N2A H2A . 0.8805 ?
    N2A C2A . 1.486(4) ?
    N2A C3A . 1.487(4) ?
    C1A H1AA . 0.9900 ?
    C1A H1AB . 0.9900 ?
    C1A C2A . 1.508(5) ?
    C2A H2AA . 0.9900 ?
    C2A H2AB . 0.9900 ?
    C3A H3AA . 0.9900 ?
    C3A H3AB . 0.9900 ?
    C3A C4A . 1.507(5) ?
    C4A H4AA . 0.9900 ?
    C4A H4AB . 0.9900 ?
    C5A C6A . 1.401(5) ?
    C5A C10A . 1.401(5) ?
    C6A H6A . 0.9500 ?
    C6A C7A . 1.391(5) ?
    C7A C8A . 1.376(6) ?
    C8A H8A . 0.9500 ?
    C8A C9A . 1.385(7) ?
    C9A H9A . 0.9500 ?
    C9A C10A . 1.386(5) ?
    C10A H10A . 0.9500 ?
    Cl1B C7B . 1.748(3) ?
    N1B H1B . 1.0002 ?
    N1B C1B . 1.459(4) ?
    N1B C4B . 1.459(4) ?
    N1B C5B . 1.398(4) ?
    N2B H2B . 0.8797 ?
    N2B C2B . 1.479(4) ?
    N2B C3B . 1.492(4) ?
    C1B H1BA . 0.9900 ?
    C1B H1BB . 0.9900 ?
    C1B C2B . 1.525(5) ?
    C2B H2BA . 0.9900 ?
    C2B H2BB . 0.9900 ?
    C3B H3BA . 0.9900 ?
    C3B H3BB . 0.9900 ?
    C3B C4B . 1.511(5) ?
    C4B H4BA . 0.9900 ?
    C4B H4BB . 0.9900 ?
    C5B C6B . 1.410(4) ?
    C5B C10B . 1.404(4) ?
    C6B H6B . 0.9500 ?
    C6B C7B . 1.382(4) ?
    C7B C8B . 1.381(5) ?
    C8B H8B . 0.9500 ?
    C8B C9B . 1.392(5) ?
    C9B H9B . 0.9500 ?
    C9B C10B . 1.384(5) ?
    C10B H10B . 0.9500 ?
    O1C N1C . 1.233(4) ?
    O2C N1C . 1.228(4) ?
    O3C C2C . 1.258(4) ?
    O4C N2C . 1.228(4) ?
    O5C N2C . 1.226(4) ?
    O6C N3C . 1.219(4) ?
    O7C N3C . 1.219(4) ?
    N1C C1C . 1.455(4) ?
    N2C C3C . 1.455(4) ?
    N3C C5C . 1.456(4) ?
    C1C C2C . 1.447(4) ?
    C1C C6C . 1.374(4) ?
    C2C C3C . 1.446(4) ?
    C3C C4C . 1.392(4) ?
    C4C H4C . 0.9500 ?
    C4C C5C . 1.372(4) ?
    C5C C6C . 1.379(5) ?
    C6C H6C . 0.9500 ?
    O1D N1D . 1.217(4) ?
    O2D N1D . 1.232(4) ?
    O3D C2D . 1.254(4) ?
    O4D N2D . 1.201(5) ?
    O5D N2D . 1.267(6) ?
    O5DA N2D . 1.230(11) ?
    O6D N3D . 1.227(4) ?
    O7D N3D . 1.225(4) ?
    N1D C1D . 1.456(4) ?
    N2D C3D . 1.458(4) ?
    N3D C5D . 1.460(4) ?
    C1D C2D . 1.441(4) ?
    C1D C6D . 1.378(4) ?
    C2D C3D . 1.444(4) ?
    C3D C4D . 1.377(4) ?
    C4D H4D . 0.9500 ?
    C4D C5D . 1.383(5) ?
    C5D C6D . 1.378(5) ?
    C6D H6D . 0.9500 ?
    O1E N1E . 1.233(4) ?
    O2E N1E . 1.200(4) ?
    O3E H3E . 0.8395 ?
    O3E C2E . 1.319(4) ?
    O4E N2E . 1.238(5) ?
    O5E N2E . 1.218(4) ?
    O6E N3E . 1.221(5) ?
    O7E N3E . 1.220(5) ?
    N1E C1E . 1.467(4) ?
    N2E C3E . 1.461(5) ?
    N3E C5E . 1.472(5) ?
    C1E C2E . 1.407(5) ?
    C1E C6E . 1.378(5) ?
    C2E C3E . 1.407(5) ?
    C3E C4E . 1.390(5) ?
    C4E H4E . 0.9500 ?
    C4E C5E . 1.380(6) ?
    C5E C6E . 1.375(5) ?
    C6E H6E . 0.9500 ?
loop_
    _geom_angle_atom_site_label_1
    _geom_angle_atom_site_label_2
    _geom_angle_atom_site_label_3
    _geom_angle_site_symmetry_1
    _geom_angle_site_symmetry_3
    _geom_angle
    _geom_angle_publ_flag
    C1A N1A H1A . . 101.2 ?
    C4A N1A H1A . . 101.1 ?
    C4A N1A C1A . . 113.2(3) ?
    C5A N1A H1A . . 101.1 ?
    C5A N1A C1A . . 118.2(3) ?
    C5A N1A C4A . . 117.7(3) ?
    C2A N2A H2A . . 124.9 ?
    C2A N2A C3A . . 110.0(3) ?
    C3A N2A H2A . . 125.1 ?
    N1A C1A H1AA . . 109.3 ?
    N1A C1A H1AB . . 109.3 ?
    N1A C1A C2A . . 111.8(3) ?
    H1AA C1A H1AB . . 107.9 ?
    C2A C1A H1AA . . 109.3 ?
    C2A C1A H1AB . . 109.3 ?
    N2A C2A C1A . . 110.2(3) ?
    N2A C2A H2AA . . 109.6 ?
    N2A C2A H2AB . . 109.6 ?
    C1A C2A H2AA . . 109.6 ?
    C1A C2A H2AB . . 109.6 ?
    H2AA C2A H2AB . . 108.1 ?
    N2A C3A H3AA . . 109.3 ?
    N2A C3A H3AB . . 109.3 ?
    N2A C3A C4A . . 111.8(3) ?
    H3AA C3A H3AB . . 107.9 ?
    C4A C3A H3AA . . 109.3 ?
    C4A C3A H3AB . . 109.3 ?
    N1A C4A C3A . . 112.4(3) ?
    N1A C4A H4AA . . 109.1 ?
    N1A C4A H4AB . . 109.1 ?
    C3A C4A H4AA . . 109.1 ?
    C3A C4A H4AB . . 109.1 ?
    H4AA C4A H4AB . . 107.8 ?
    C6A C5A N1A . . 120.8(3) ?
    C6A C5A C10A . . 117.9(3) ?
    C10A C5A N1A . . 121.3(3) ?
    C5A C6A H6A . . 120.2 ?
    C7A C6A C5A . . 119.5(3) ?
    C7A C6A H6A . . 120.2 ?
    C6A C7A Cl1A . . 118.4(3) ?
    C8A C7A Cl1A . . 118.9(3) ?
    C8A C7A C6A . . 122.7(4) ?
    C7A C8A H8A . . 121.2 ?
    C7A C8A C9A . . 117.6(3) ?
    C9A C8A H8A . . 121.2 ?
    C8A C9A H9A . . 119.3 ?
    C8A C9A C10A . . 121.4(4) ?
    C10A C9A H9A . . 119.3 ?
    C5A C10A H10A . . 119.6 ?
    C9A C10A C5A . . 120.9(4) ?
    C9A C10A H10A . . 119.6 ?
    C1B N1B H1B . . 101.6 ?
    C4B N1B H1B . . 101.7 ?
    C4B N1B C1B . . 112.8(3) ?
    C5B N1B H1B . . 101.6 ?
    C5B N1B C1B . . 117.6(2) ?
    C5B N1B C4B . . 117.8(2) ?
    C2B N2B H2B . . 124.7 ?
    C2B N2B C3B . . 110.6(3) ?
    C3B N2B H2B . . 124.7 ?
    N1B C1B H1BA . . 109.3 ?
    N1B C1B H1BB . . 109.3 ?
    N1B C1B C2B . . 111.7(3) ?
    H1BA C1B H1BB . . 107.9 ?
    C2B C1B H1BA . . 109.3 ?
    C2B C1B H1BB . . 109.3 ?
    N2B C2B C1B . . 111.2(3) ?
    N2B C2B H2BA . . 109.4 ?
    N2B C2B H2BB . . 109.4 ?
    C1B C2B H2BA . . 109.4 ?
    C1B C2B H2BB . . 109.4 ?
    H2BA C2B H2BB . . 108.0 ?
    N2B C3B H3BA . . 109.7 ?
    N2B C3B H3BB . . 109.7 ?
    N2B C3B C4B . . 110.0(3) ?
    H3BA C3B H3BB . . 108.2 ?
    C4B C3B H3BA . . 109.7 ?
    C4B C3B H3BB . . 109.7 ?
    N1B C4B C3B . . 111.3(3) ?
    N1B C4B H4BA . . 109.4 ?
    N1B C4B H4BB . . 109.4 ?
    C3B C4B H4BA . . 109.4 ?
    C3B C4B H4BB . . 109.4 ?
    H4BA C4B H4BB . . 108.0 ?
    N1B C5B C6B . . 121.3(3) ?
    N1B C5B C10B . . 121.7(3) ?
    C10B C5B C6B . . 117.0(3) ?
    C5B C6B H6B . . 120.0 ?
    C7B C6B C5B . . 119.9(3) ?
    C7B C6B H6B . . 120.0 ?
    C6B C7B Cl1B . . 118.3(3) ?
    C8B C7B Cl1B . . 118.4(3) ?
    C8B C7B C6B . . 123.3(3) ?
    C7B C8B H8B . . 121.6 ?
    C7B C8B C9B . . 116.8(3) ?
    C9B C8B H8B . . 121.6 ?
    C8B C9B H9B . . 119.3 ?
    C10B C9B C8B . . 121.5(3) ?
    C10B C9B H9B . . 119.3 ?
    C5B C10B H10B . . 119.3 ?
    C9B C10B C5B . . 121.5(3) ?
    C9B C10B H10B . . 119.3 ?
    O1C N1C C1C . . 117.5(3) ?
    O2C N1C O1C . . 123.3(3) ?
    O2C N1C C1C . . 119.2(3) ?
    O4C N2C C3C . . 119.8(3) ?
    O5C N2C O4C . . 122.2(3) ?
    O5C N2C C3C . . 118.0(3) ?
    O6C N3C O7C . . 123.5(3) ?
    O6C N3C C5C . . 118.7(3) ?
    O7C N3C C5C . . 117.7(3) ?
    C2C C1C N1C . . 119.1(3) ?
    C6C C1C N1C . . 116.0(3) ?
    C6C C1C C2C . . 124.9(3) ?
    O3C C2C C1C . . 122.7(3) ?
    O3C C2C C3C . . 125.5(3) ?
    C3C C2C C1C . . 111.7(3) ?
    C2C C3C N2C . . 120.9(3) ?
    C4C C3C N2C . . 115.1(3) ?
    C4C C3C C2C . . 123.9(3) ?
    C3C C4C H4C . . 120.6 ?
    C5C C4C C3C . . 118.9(3) ?
    C5C C4C H4C . . 120.6 ?
    C4C C5C N3C . . 118.8(3) ?
    C4C C5C C6C . . 122.0(3) ?
    C6C C5C N3C . . 119.1(3) ?
    C1C C6C C5C . . 118.6(3) ?
    C1C C6C H6C . . 120.7 ?
    C5C C6C H6C . . 120.7 ?
    O1D N1D O2D . . 123.3(3) ?
    O1D N1D C1D . . 118.0(3) ?
    O2D N1D C1D . . 118.6(3) ?
    O4D N2D O5D . . 116.2(4) ?
    O4D N2D O5DA . . 116.5(6) ?
    O4D N2D C3D . . 119.6(3) ?
    O5D N2D C3D . . 118.8(3) ?
    O5DA N2D C3D . . 116.5(5) ?
    O6D N3D C5D . . 118.2(3) ?
    O7D N3D O6D . . 123.7(3) ?
    O7D N3D C5D . . 118.1(3) ?
    C2D C1D N1D . . 118.4(3) ?
    C6D C1D N1D . . 116.8(3) ?
    C6D C1D C2D . . 124.6(3) ?
    O3D C2D C1D . . 123.4(3) ?
    O3D C2D C3D . . 124.7(3) ?
    C1D C2D C3D . . 111.9(3) ?
    C2D C3D N2D . . 119.4(3) ?
    C4D C3D N2D . . 116.2(3) ?
    C4D C3D C2D . . 124.4(3) ?
    C3D C4D H4D . . 120.6 ?
    C3D C4D C5D . . 118.8(3) ?
    C5D C4D H4D . . 120.6 ?
    C4D C5D N3D . . 119.5(3) ?
    C6D C5D N3D . . 118.7(3) ?
    C6D C5D C4D . . 121.7(3) ?
    C1D C6D C5D . . 118.7(3) ?
    C1D C6D H6D . . 120.7 ?
    C5D C6D H6D . . 120.7 ?
    C2E O3E H3E . . 109.5 ?
    O1E N1E C1E . . 116.5(3) ?
    O2E N1E O1E . . 123.9(3) ?
    O2E N1E C1E . . 119.6(3) ?
    O4E N2E C3E . . 118.6(3) ?
    O5E N2E O4E . . 123.1(4) ?
    O5E N2E C3E . . 118.2(3) ?
    O6E N3E C5E . . 116.7(4) ?
    O7E N3E O6E . . 125.4(4) ?
    O7E N3E C5E . . 117.9(4) ?
    C2E C1E N1E . . 120.9(3) ?
    C6E C1E N1E . . 116.1(3) ?
    C6E C1E C2E . . 123.0(3) ?
    O3E C2E C1E . . 119.0(3) ?
    O3E C2E C3E . . 125.2(3) ?
    C1E C2E C3E . . 115.7(3) ?
    C2E C3E N2E . . 119.7(3) ?
    C4E C3E N2E . . 117.6(3) ?
    C4E C3E C2E . . 122.7(3) ?
    C3E C4E H4E . . 121.1 ?
    C5E C4E C3E . . 117.8(3) ?
    C5E C4E H4E . . 121.1 ?
    C4E C5E N3E . . 119.3(3) ?
    C6E C5E N3E . . 118.1(4) ?
    C6E C5E C4E . . 122.7(3) ?
    C1E C6E H6E . . 120.9 ?
    C5E C6E C1E . . 118.1(3) ?
    C5E C6E H6E . . 120.9 ?
loop_
    _geom_torsion_atom_site_label_1
    _geom_torsion_atom_site_label_2
    _geom_torsion_atom_site_label_3
    _geom_torsion_atom_site_label_4
    _geom_torsion_site_symmetry_1
    _geom_torsion_site_symmetry_2
    _geom_torsion_site_symmetry_3
    _geom_torsion_site_symmetry_4
    _geom_torsion
    _geom_torsion_publ_flag
    Cl1A C7A C8A C9A . . . . -179.3(3) ?
    N1A C1A C2A N2A . . . . -56.5(4) ?
    N1A C5A C6A C7A . . . . -174.9(3) ?
    N1A C5A C10A C9A . . . . 175.7(3) ?
    N2A C3A C4A N1A . . . . 52.1(5) ?
    C1A N1A C4A C3A . . . . -50.7(4) ?
    C1A N1A C5A C6A . . . . -160.8(3) ?
    C1A N1A C5A C10A . . . . 21.6(4) ?
    C2A N2A C3A C4A . . . . -55.7(4) ?
    C3A N2A C2A C1A . . . . 57.6(4) ?
    C4A N1A C1A C2A . . . . 53.2(4) ?
    C4A N1A C5A C6A . . . . -19.0(4) ?
    C4A N1A C5A C10A . . . . 163.4(3) ?
    C5A N1A C1A C2A . . . . -163.4(3) ?
    C5A N1A C4A C3A . . . . 165.7(3) ?
    C5A C6A C7A Cl1A . . . . 177.6(3) ?
    C5A C6A C7A C8A . . . . -2.2(5) ?
    C6A C5A C10A C9A . . . . -2.0(5) ?
    C6A C7A C8A C9A . . . . 0.6(6) ?
    C7A C8A C9A C10A . . . . 0.3(6) ?
    C8A C9A C10A C5A . . . . 0.4(6) ?
    C10A C5A C6A C7A . . . . 2.8(5) ?
    Cl1B C7B C8B C9B . . . . 179.7(3) ?
    N1B C1B C2B N2B . . . . -53.1(4) ?
    N1B C5B C6B C7B . . . . 177.5(3) ?
    N1B C5B C10B C9B . . . . -176.9(3) ?
    N2B C3B C4B N1B . . . . 57.0(4) ?
    C1B N1B C4B C3B . . . . -55.3(4) ?
    C1B N1B C5B C6B . . . . 16.1(4) ?
    C1B N1B C5B C10B . . . . -166.7(3) ?
    C2B N2B C3B C4B . . . . -57.5(4) ?
    C3B N2B C2B C1B . . . . 55.7(4) ?
    C4B N1B C1B C2B . . . . 53.0(4) ?
    C4B N1B C5B C6B . . . . 156.3(3) ?
    C4B N1B C5B C10B . . . . -26.5(4) ?
    C5B N1B C1B C2B . . . . -164.9(3) ?
    C5B N1B C4B C3B . . . . 162.6(3) ?
    C5B C6B C7B Cl1B . . . . 179.6(2) ?
    C5B C6B C7B C8B . . . . 0.0(5) ?
    C6B C5B C10B C9B . . . . 0.4(5) ?
    C6B C7B C8B C9B . . . . -0.7(5) ?
    C7B C8B C9B C10B . . . . 1.3(5) ?
    C8B C9B C10B C5B . . . . -1.1(5) ?
    C10B C5B C6B C7B . . . . 0.1(4) ?
    O1C N1C C1C C2C . . . . -144.5(3) ?
    O1C N1C C1C C6C . . . . 32.3(4) ?
    O2C N1C C1C C2C . . . . 36.0(4) ?
    O2C N1C C1C C6C . . . . -147.3(3) ?
    O3C C2C C3C N2C . . . . 0.6(5) ?
    O3C C2C C3C C4C . . . . 179.1(3) ?
    O4C N2C C3C C2C . . . . -4.5(5) ?
    O4C N2C C3C C4C . . . . 177.0(3) ?
    O5C N2C C3C C2C . . . . 175.3(3) ?
    O5C N2C C3C C4C . . . . -3.3(4) ?
    O6C N3C C5C C4C . . . . 15.4(5) ?
    O6C N3C C5C C6C . . . . -162.9(3) ?
    O7C N3C C5C C4C . . . . -166.0(4) ?
    O7C N3C C5C C6C . . . . 15.7(5) ?
    N1C C1C C2C O3C . . . . -1.9(4) ?
    N1C C1C C2C C3C . . . . 176.2(3) ?
    N1C C1C C6C C5C . . . . -177.6(3) ?
    N2C C3C C4C C5C . . . . 177.9(3) ?
    N3C C5C C6C C1C . . . . 180.0(3) ?
    C1C C2C C3C N2C . . . . -177.4(3) ?
    C1C C2C C3C C4C . . . . 1.1(4) ?
    C2C C1C C6C C5C . . . . -1.1(5) ?
    C2C C3C C4C C5C . . . . -0.6(5) ?
    C3C C4C C5C N3C . . . . -179.2(3) ?
    C3C C4C C5C C6C . . . . -0.9(5) ?
    C4C C5C C6C C1C . . . . 1.7(5) ?
    C6C C1C C2C O3C . . . . -178.3(3) ?
    C6C C1C C2C C3C . . . . -0.2(4) ?
    O1D N1D C1D C2D . . . . 142.0(3) ?
    O1D N1D C1D C6D . . . . -33.1(4) ?
    O2D N1D C1D C2D . . . . -39.0(4) ?
    O2D N1D C1D C6D . . . . 145.9(3) ?
    O3D C2D C3D N2D . . . . -1.9(5) ?
    O3D C2D C3D C4D . . . . -179.9(3) ?
    O4D N2D C3D C2D . . . . 163.1(4) ?
    O4D N2D C3D C4D . . . . -18.7(6) ?
    O5D N2D C3D C2D . . . . 10.1(6) ?
    O5D N2D C3D C4D . . . . -171.8(5) ?
    O5DA N2D C3D C2D . . . . -47.9(8) ?
    O5DA N2D C3D C4D . . . . 130.2(8) ?
    O6D N3D C5D C4D . . . . -4.1(5) ?
    O6D N3D C5D C6D . . . . 172.6(3) ?
    O7D N3D C5D C4D . . . . 177.9(3) ?
    O7D N3D C5D C6D . . . . -5.4(5) ?
    N1D C1D C2D O3D . . . . 4.1(4) ?
    N1D C1D C2D C3D . . . . -173.8(3) ?
    N1D C1D C6D C5D . . . . 175.7(3) ?
    N2D C3D C4D C5D . . . . -176.9(3) ?
    N3D C5D C6D C1D . . . . -178.5(3) ?
    C1D C2D C3D N2D . . . . 176.0(3) ?
    C1D C2D C3D C4D . . . . -2.0(4) ?
    C2D C1D C6D C5D . . . . 1.0(5) ?
    C2D C3D C4D C5D . . . . 1.1(5) ?
    C3D C4D C5D N3D . . . . 177.5(3) ?
    C3D C4D C5D C6D . . . . 1.0(5) ?
    C4D C5D C6D C1D . . . . -2.0(5) ?
    C6D C1D C2D O3D . . . . 178.8(3) ?
    C6D C1D C2D C3D . . . . 0.9(4) ?
    O1E N1E C1E C2E . . . . -150.7(3) ?
    O1E N1E C1E C6E . . . . 30.0(5) ?
    O2E N1E C1E C2E . . . . 31.7(5) ?
    O2E N1E C1E C6E . . . . -147.7(4) ?
    O3E C2E C3E N2E . . . . 1.8(5) ?
    O3E C2E C3E C4E . . . . 179.6(3) ?
    O4E N2E C3E C2E . . . . -1.2(5) ?
    O4E N2E C3E C4E . . . . -179.1(3) ?
    O5E N2E C3E C2E . . . . 177.7(3) ?
    O5E N2E C3E C4E . . . . -0.1(5) ?
    O6E N3E C5E C4E . . . . -6.5(5) ?
    O6E N3E C5E C6E . . . . 172.4(3) ?
    O7E N3E C5E C4E . . . . 173.8(3) ?
    O7E N3E C5E C6E . . . . -7.2(5) ?
    N1E C1E C2E O3E . . . . 2.9(5) ?
    N1E C1E C2E C3E . . . . -179.2(3) ?
    N1E C1E C6E C5E . . . . 177.1(3) ?
    N2E C3E C4E C5E . . . . 176.3(3) ?
    N3E C5E C6E C1E . . . . -176.3(3) ?
    C1E C2E C3E N2E . . . . -176.0(3) ?
    C1E C2E C3E C4E . . . . 1.8(5) ?
    C2E C1E C6E C5E . . . . -2.3(5) ?
    C2E C3E C4E C5E . . . . -1.5(5) ?
    C3E C4E C5E N3E . . . . 178.1(3) ?
    C3E C4E C5E C6E . . . . -0.8(5) ?
    C4E C5E C6E C1E . . . . 2.6(5) ?
    C6E C1E C2E O3E . . . . -177.8(3) ?
    C6E C1E C2E C3E . . . . 0.2(5) ?
loop_
    _geom_hbond_atom_site_label_D
    _geom_hbond_atom_site_label_H
    _geom_hbond_atom_site_label_A
    _geom_hbond_site_symmetry_A
    _geom_hbond_distance_DH
    _geom_hbond_distance_HA
    _geom_hbond_distance_DA
    _geom_hbond_angle_DHA
    N1A H1A Cl1B 1_545 1.00 2.78 3.665(3) 147.2
    N2A H2A O3C . 0.88 2.29 2.723(4) 110.0
    N2A H2A O3D . 0.88 2.34 2.787(4) 111.8
    C3A H3AB O7D 1_455 0.99 2.63 3.451(5) 140.2
    C4A H4AA Cl1B 2_574 0.99 2.88 3.690(4) 139.4
    C4A H4AB O2D . 0.99 2.51 3.253(5) 131.5
    C8A H8A O7C 1_645 0.95 2.64 3.572(5) 168.0
    C10A H10A O6E 1_656 0.95 2.53 3.400(5) 152.1
    N1B H1B Cl1A 1_565 1.00 2.80 3.653(3) 143.4
    N2B H2B O3C . 0.88 2.38 2.848(4) 113.9
    N2B H2B O3D . 0.88 2.34 2.771(4) 110.6
    C1B H1BA O2C . 0.99 2.66 3.375(5) 129.4
    C1B H1BB O2D 2_575 0.99 2.52 3.317(4) 136.9
    C2B H2BA O7C 1_655 0.99 2.56 3.419(5) 145.3
    C4B H4BA O1C 2_574 0.99 2.63 3.232(4) 119.6
    C6C H6C O5C 2_575 0.95 2.48 3.310(4) 145.8
    O3E H3E O4C . 0.84 2.51 3.037(4) 122.0
    O3E H3E O5C . 0.84 2.43 2.962(4) 122.1
    O3E H3E O4E . 0.84 1.86 2.565(4) 140.4
    O3E H3E N2E . 0.84 2.47 2.899(4) 112.7
    C4E H4E O4D 1_454 0.95 2.57 3.412(6) 148.0
_iucr_refine_instructions_details
;
TITL I P 1 c 1 R = 0.05
CELL 0.71073 11.2213 14.6239 14.1804 90 104.405 90
ZERR 2 0.0006 0.0007 0.0008 0 0.005 0
LATT -1
SYMM +X,-Y,0.5+Z
SFAC C H Cl N O
UNIT 76 70 4 26 42
EQIV $1 +X,2-Y,0.5+Z
EQIV $2 -1+X,+Y,-1+Z
EQIV $3 +X,-1+Y,+Z
EQIV $4 -1+X,+Y,+Z
EQIV $5 +X,2-Y,-0.5+Z
EQIV $6 1+X,-1+Y,+Z
EQIV $7 1+X,+Y,1+Z
EQIV $8 +X,1+Y,+Z
EQIV $9 1+X,+Y,+Z
ISOR 0.01 0.02 O5D O5DA
EADP O5D O5DA
L.S. 15
PLAN  15
TEMP -100(2)
HTAB C6C O5C_$1
HTAB O3E O4C
HTAB O3E O5C
HTAB O3E O4E
HTAB O3E N2E
HTAB C4E O4D_$2
HTAB N1A Cl1B_$3
HTAB N2A O3D
HTAB N2A O3C
HTAB C3A O7D_$4
HTAB C4A Cl1B_$5
HTAB C4A O2D
HTAB C8A O7C_$6
HTAB C10A O6E_$7
HTAB N1B Cl1A_$8
HTAB N2B O3D
HTAB N2B O3C
HTAB C1B O2C
HTAB C1B O2D_$1
HTAB C2B O7C_$9
HTAB C4B O1C_$5
BOND $H
CONF
htab
MORE -1
fmap 2 53
acta 51
REM <HKL>F:/HSY-590-MK-New-Submited-ActaE-DR/HSY-590-bv2237%20Revised/hsy-590.
REM hkl</HKL>
WGHT    0.068600    0.463300
FVAR       4.49324   0.62741
CL1A  3    0.920451    0.250149    0.659894    11.00000    0.09310    0.03091 =
         0.08681   -0.01180    0.05721    0.00288
N1A   4    0.830339    0.553335    0.809186    11.00000    0.02529    0.01897 =
         0.02908   -0.00147    0.00488   -0.00008
AFIX   3
H1A   2    0.750839    0.535115    0.823696    11.00000   -1.20000
AFIX   0
N2A   4    0.741636    0.738008    0.777364    11.00000    0.02552    0.01861 =
         0.03582   -0.00276    0.00659    0.00336
AFIX   3
H2A   2    0.747536    0.796328    0.763764    11.00000   -1.20000
AFIX   0
C1A   1    0.872513    0.624554    0.881966    11.00000    0.03196    0.02229 =
         0.03094   -0.00154   -0.00095    0.00187
AFIX  23
H1AA  2    0.948660    0.652461    0.871666    11.00000   -1.20000
H1AB  2    0.892369    0.596736    0.947676    11.00000   -1.20000
AFIX   0
C2A   1    0.776762    0.697993    0.876736    11.00000    0.03839    0.02544 =
         0.02886   -0.00390    0.00950    0.00240
AFIX  23
H2AA  2    0.703179    0.671549    0.893067    11.00000   -1.20000
H2AB  2    0.809891    0.746533    0.924773    11.00000   -1.20000
AFIX   0
C3A   1    0.695202    0.665106    0.704420    11.00000    0.03501    0.02560 =
         0.03472   -0.00302   -0.00227    0.00822
AFIX  23
H3AA  2    0.676620    0.691935    0.638266    11.00000   -1.20000
H3AB  2    0.617809    0.639813    0.715168    11.00000   -1.20000
AFIX   0
C4A   1    0.787399    0.588970    0.710870    11.00000    0.04552    0.02963 =
         0.02710   -0.00124    0.00073    0.01352
AFIX  23
H4AA  2    0.749256    0.538739    0.666809    11.00000   -1.20000
H4AB  2    0.858716    0.611933    0.688501    11.00000   -1.20000
AFIX   0
C5A   1    0.893616    0.469581    0.821047    11.00000    0.01925    0.01952 =
         0.03926    0.00247    0.00712   -0.00213
C6A   1    0.883636    0.409740    0.742343    11.00000    0.02950    0.02367 =
         0.04276    0.00199    0.01693    0.00128
AFIX  43
H6A   2    0.839196    0.427452    0.678874    11.00000   -1.20000
AFIX   0
C7A   1    0.939249    0.324208    0.757782    11.00000    0.03630    0.02218 =
         0.06744   -0.00088    0.02889    0.00108
C8A   1    1.008118    0.296169    0.847444    11.00000    0.03463    0.02137 =
         0.08586    0.01426    0.02379    0.00460
AFIX  43
H8A   2    1.045907    0.237604    0.856112    11.00000   -1.20000
AFIX   0
C9A   1    1.020336    0.356425    0.924576    11.00000    0.03147    0.02997 =
         0.06821    0.01844    0.00293   -0.00228
AFIX  43
H9A   2    1.067746    0.338936    0.987224    11.00000   -1.20000
AFIX   0
C10A  1    0.964808    0.441750    0.912261    11.00000    0.03140    0.02732 =
         0.04215    0.00817    0.00139   -0.00060
AFIX  43
H10A  2    0.975164    0.481879    0.966382    11.00000   -1.20000
AFIX   0
CL1B  3    0.627239    1.490013    0.964873    11.00000    0.04676    0.02526 =
         0.04196   -0.00593    0.01220    0.00156
N1B   4    0.734501    1.184621    0.827001    11.00000    0.02389    0.02243 =
         0.02335   -0.00116    0.00199    0.00414
AFIX   3
H1B   2    0.814401    1.199901    0.811481    11.00000   -1.20000
AFIX   0
N2B   4    0.821501    1.000733    0.868639    11.00000    0.02436    0.02045 =
         0.03510   -0.00080    0.00462    0.00462
AFIX   3
H2B   2    0.815601    0.943293    0.885339    11.00000   -1.20000
AFIX   0
C1B   1    0.775718    1.153176    0.927483    11.00000    0.03321    0.02606 =
         0.02462   -0.00184    0.00014    0.01024
AFIX  23
H1BA  2    0.703855    1.131681    0.950064    11.00000   -1.20000
H1BB  2    0.813326    1.204936    0.969441    11.00000   -1.20000
AFIX   0
C2B   1    0.869159    1.075817    0.937639    11.00000    0.02820    0.02806 =
         0.03167   -0.00195    0.00025    0.00545
AFIX  23
H2BA  2    0.946305    1.099759    0.925107    11.00000   -1.20000
H2BB  2    0.888274    1.051893    1.005047    11.00000   -1.20000
AFIX   0
C3B   1    0.784770    1.035981    0.766801    11.00000    0.03452    0.02779 =
         0.02865   -0.00514    0.00880    0.00528
AFIX  23
H3BA  2    0.750663    0.985420    0.721721    11.00000   -1.20000
H3BB  2    0.857874    1.060570    0.748152    11.00000   -1.20000
AFIX   0
C4B   1    0.689392    1.110427    0.758709    11.00000    0.02936    0.02434 =
         0.02776   -0.00366   -0.00126   -0.00032
AFIX  23
H4BA  2    0.667907    1.134882    0.691496    11.00000   -1.20000
H4BB  2    0.613867    1.084327    0.772105    11.00000   -1.20000
AFIX   0
C5B   1    0.672868    1.268409    0.810578    11.00000    0.01893    0.02087 =
         0.02549    0.00038    0.00393   -0.00061
C6B   1    0.677628    1.331077    0.886962    11.00000    0.02436    0.02034 =
         0.02594    0.00131    0.00402   -0.00207
AFIX  43
H6B   2    0.720605    1.315740    0.951575    11.00000   -1.20000
AFIX   0
C7B   1    0.619674    1.414882    0.867720    11.00000    0.02655    0.02082 =
         0.03287   -0.00273    0.00871   -0.00281
C8B   1    0.555486    1.441929    0.775841    11.00000    0.02545    0.02450 =
         0.03882    0.00792    0.00365    0.00167
AFIX  43
H8B   2    0.515685    1.499680    0.764755    11.00000   -1.20000
AFIX   0
C9B   1    0.551918    1.380483    0.700253    11.00000    0.03083    0.03062 =
         0.03190    0.00652    0.00008    0.00314
AFIX  43
H9B   2    0.510050    1.397118    0.635760    11.00000   -1.20000
AFIX   0
C10B  1    0.608006    1.295662    0.716917    11.00000    0.02939    0.03019 =
         0.02400    0.00131    0.00072    0.00223
AFIX  43
H10B  2    0.602485    1.254972    0.663777    11.00000   -1.20000
AFIX   0
O1C   5    0.491501    0.942815    1.058742    11.00000    0.04741    0.06256 =
         0.02844    0.00452    0.01374    0.01043
O2C   5    0.652282    0.964954    1.003222    11.00000    0.03383    0.06421 =
         0.03383   -0.00418    0.00136   -0.00535
O3C   5    0.615114    0.880753    0.828681    11.00000    0.02422    0.02687 =
         0.03753   -0.00509    0.00761    0.00486
O4C   5    0.543735    0.842675    0.639244    11.00000    0.04693    0.06155 =
         0.03467   -0.00315    0.01583    0.02498
O5C   5    0.356008    0.868338    0.563051    11.00000    0.04984    0.06199 =
         0.02656   -0.00776    0.00681    0.01033
O6C   5    0.062685    0.999615    0.705694    11.00000    0.02380    0.04483 =
         0.05058    0.01238    0.00709    0.00537
O7C   5    0.121302    1.068294    0.843320    11.00000    0.04805    0.09283 =
         0.06743   -0.03103    0.01118    0.03620
N1C   4    0.541111    0.953425    0.991117    11.00000    0.03006    0.03189 =
         0.02721   -0.00370    0.00595    0.00045
N2C   4    0.440487    0.872087    0.636806    11.00000    0.03978    0.02541 =
         0.02544    0.00150    0.01225    0.00658
N3C   4    0.141246    1.020390    0.778611    11.00000    0.02768    0.03367 =
         0.04541    0.00919    0.01406    0.00876
C1C   1    0.462392    0.952738    0.892614    11.00000    0.02456    0.01879 =
         0.02293    0.00171    0.00480    0.00021
C2C   1    0.508266    0.912957    0.815121    11.00000    0.02496    0.01629 =
         0.02852    0.00307    0.00857    0.00046
C3C   1    0.415630    0.912611    0.723699    11.00000    0.02890    0.01813 =
         0.02125    0.00093    0.01017    0.00185
C4C   1    0.297593    0.947848    0.711768    11.00000    0.02602    0.02071 =
         0.02630    0.00372    0.00666   -0.00015
AFIX  43
H4C   2    0.240362    0.946436    0.649886    11.00000   -1.20000
AFIX   0
C5C   1    0.265277    0.984662    0.790896    11.00000    0.02208    0.01977 =
         0.03302    0.00207    0.00903    0.00248
C6C   1    0.345573    0.986681    0.881935    11.00000    0.02948    0.01718 =
         0.02934    0.00024    0.01244    0.00015
AFIX  43
H6C   2    0.320681    1.011021    0.936146    11.00000   -1.20000
AFIX   0
O1D   5    1.079093    0.796880    0.597142    11.00000    0.04794    0.05093 =
         0.02635   -0.00479    0.01267   -0.00460
O2D   5    0.916093    0.770292    0.647201    11.00000    0.03059    0.07229 =
         0.03641    0.00606   -0.00052   -0.00516
O3D   5    0.948012    0.851042    0.823103    11.00000    0.02195    0.02457 =
         0.05018   -0.00523    0.00807    0.00192
O4D   5    1.174440    0.844610    1.094604    11.00000    0.06918    0.14137 =
         0.04058   -0.01898   -0.00457    0.04560
PART 1
O5D   5    1.003522    0.885722    1.007445    21.00000    0.05721    0.09719 =
         0.03198    0.00218    0.01286    0.04342
PART 0
PART 2
O5DA  5    1.067804    0.938404    1.001324   -21.00000    0.05721    0.09719 =
         0.03198    0.00218    0.01286    0.04342
PART 0
O6D   5    1.494566    0.721437    0.961441    11.00000    0.02755    0.05302 =
         0.05384    0.00681    0.00010    0.00880
O7D   5    1.451106    0.676401    0.811565    11.00000    0.04042    0.06229 =
         0.05998   -0.00657    0.01593    0.02195
N1D   4    1.027821    0.782875    0.661940    11.00000    0.03437    0.02732 =
         0.02804    0.00066    0.00510    0.00187
N2D   4    1.113728    0.861589    1.014127    11.00000    0.04146    0.04353 =
         0.02842   -0.00110    0.00755    0.01507
N3D   4    1.422732    0.711488    0.881369    11.00000    0.02435    0.02873 =
         0.04967    0.00528    0.00932    0.00586
C1D   1    1.103062    0.779443    0.761592    11.00000    0.02393    0.02165 =
         0.02509    0.00024    0.00437   -0.00118
C2D   1    1.054477    0.818665    0.837527    11.00000    0.02281    0.01484 =
         0.02821    0.00107    0.00772    0.00036
C3D   1    1.144343    0.818904    0.930235    11.00000    0.02845    0.01952 =
         0.02464    0.00202    0.00889    0.00117
C4D   1    1.261251    0.783384    0.945521    11.00000    0.02732    0.02081 =
         0.02978    0.00469    0.00588   -0.00067
AFIX  43
H4D   2    1.315987    0.784493    1.008516    11.00000   -1.20000
AFIX   0
C5D   1    1.297500    0.746058    0.867435    11.00000    0.02153    0.02074 =
         0.03750    0.00279    0.00913    0.00331
C6D   1    1.220353    0.744864    0.775121    11.00000    0.02789    0.01761 =
         0.03251   -0.00021    0.00989    0.00140
AFIX  43
H6D   2    1.247494    0.720681    0.721869    11.00000   -1.20000
AFIX   0
PART 1
O1E   5    0.321705    0.430437    0.502105    11.00000    0.06668    0.03124 =
         0.05503    0.01250    0.00567    0.00265
O2E   5    0.333701    0.552891    0.587458    11.00000    0.08043    0.05100 =
         0.03710    0.00176    0.01672   -0.00368
O3E   5    0.430668    0.686645    0.505279    11.00000    0.04792    0.03273 =
         0.03656   -0.00764    0.00539   -0.00636
AFIX   3
H3E   2    0.449668    0.741205    0.497759    11.00000   -1.50000
AFIX   0
O4E   5    0.463438    0.822278    0.399828    11.00000    0.04928    0.03076 =
         0.05859   -0.01132    0.02368   -0.00677
O5E   5    0.377289    0.825032    0.245635    11.00000    0.05917    0.04336 =
         0.06133    0.01976    0.01716    0.00695
O6E   5    0.104150    0.586923    0.093531    11.00000    0.06735    0.08052 =
         0.03295   -0.00587   -0.00908    0.01578
O7E   5    0.098932    0.458975    0.169784    11.00000    0.05223    0.06007 =
         0.05382   -0.02430    0.00246   -0.00845
N1E   4    0.323605    0.514288    0.511199    11.00000    0.03828    0.03563 =
         0.03510    0.00612    0.00588    0.00119
N2E   4    0.396021    0.788703    0.325258    11.00000    0.03480    0.03127 =
         0.05383    0.00774    0.02159    0.01060
N3E   4    0.132849    0.537763    0.165232    11.00000    0.03266    0.06167 =
         0.03617   -0.01836    0.00027    0.00963
C1E   1    0.307425    0.567947    0.421492    11.00000    0.02957    0.02934 =
         0.02688    0.00106    0.00631    0.00655
C2E   1    0.360941    0.655092    0.422711    11.00000    0.02748    0.02664 =
         0.03149   -0.00476    0.00684    0.00695
C3E   1    0.337683    0.700520    0.332468    11.00000    0.02939    0.02359 =
         0.03521    0.00126    0.01043    0.00562
C4E   1    0.263900    0.663526    0.247580    11.00000    0.02944    0.04051 =
         0.02794    0.00524    0.00769    0.01413
AFIX  43
H4E   2    0.248010    0.696128    0.187799    11.00000   -1.20000
AFIX   0
C5E   1    0.214495    0.577871    0.253019    11.00000    0.02563    0.03937 =
         0.02816   -0.00783    0.00130    0.00895
C6E   1    0.236730    0.528316    0.338009    11.00000    0.02506    0.02786 =
         0.04037   -0.00545    0.00721    0.00337
AFIX  43
H6E   2    0.204276    0.468441    0.339156    11.00000   -1.20000
AFIX   0
HKLF 4
REM  I P 1 c 1 R = 0.05
REM R1 =  0.0537 for   10981 Fo > 4sig(Fo)  and  0.0718 for all   13782 data
REM    671 parameters refined using     14 restraints
END
WGHT      0.0686      0.4691
REM Instructions for potential hydrogen bonds
HTAB N1A Cl1B_$3
HTAB N2A O3D
HTAB C3A O7D_$4
HTAB C4A Cl1B_$5
HTAB C4A O2D
HTAB C8A O7C_$6
HTAB C10A O6E_$7
HTAB N1B Cl1A_$8
HTAB N2B O3C
HTAB N2B O3D
HTAB N2B O5D
HTAB C1B O2C
HTAB C1B O2D_$1
HTAB C2B O7C_$9
HTAB C4B O1C_$5
HTAB C6C O5C_$1
HTAB O3E O4C
HTAB O3E O5C
HTAB O3E O4E
HTAB O3E N2E
HTAB C4E O4D_$2
REM Highest difference peak  0.654,  deepest hole -0.493,  1-sigma level  0.062
Q1    1   1.1895  0.9079  1.0608  11.00000  0.05    0.65
Q2    1   0.8835  0.9592  0.8729  11.00000  0.05    0.54
Q3    1   0.7554  0.9796  0.8809  11.00000  0.05    0.50
Q4    1   0.8170  0.7617  0.7712  11.00000  0.05    0.49
Q5    1   1.1231  0.9431  1.0000  11.00000  0.05    0.43
Q6    1   0.6853  0.7767  0.7793  11.00000  0.05    0.43
Q7    1   1.0381  0.9363  1.0055  11.00000  0.05    0.30
Q8    1   0.3807  0.8265  0.5961  11.00000  0.05    0.28
Q9    1   0.6833  1.3038  0.8417  11.00000  0.05    0.26
Q10   1   0.6203  1.3651  0.8882  11.00000  0.05    0.25
Q11   1   0.9514  0.4594  0.8611  11.00000  0.05    0.25
Q12   1   1.2095  0.8144  0.9201  11.00000  0.05    0.25
Q13   1   0.9211  0.3670  0.7549  11.00000  0.05    0.24
Q14   1   1.0745  0.7973  0.7963  11.00000  0.05    0.24
Q15   1   1.0008  0.8560  1.0019  11.00000  0.05    0.24
REM The information below was added by Olex2.
REM
REM R1 = 0.0537 for 10981 Fo > 4sig(Fo) and 0.0718 for all 29217 data
REM n/a parameters refined using n/a restraints
REM Highest difference peak 0.65, deepest hole -0.49
REM Mean Shift 0, Max Shift 0.001.
REM +++ Tabular Listing of Refinement Information +++
REM R1_all = 0.0718
REM R1_gt = 0.0537
REM wR_ref = 0.1394
REM GOOF = 1.021
REM Shift_max = 0.001
REM Shift_mean = 0
REM Reflections_all = 29217
REM Reflections_gt = 10981
REM Parameters = n/a
REM Hole = -0.49
REM Peak = 0.65
REM Flack = 0.09(3)
;
