# Supplementary material for: Crystal structure of 1-(3-chloro­phen­yl)piperazin-1-ium picrate–picric acid (2/1)
Source: Acta Crystallogr Sect E Struct Rep Online. 2014 Oct 31;70(Pt 11):o1210–1. doi: 10.1107/S1600536814023654 (PMC4257327; doi:10.1107/S1600536814023654)
Supplement: Supplementary file 2 [file e-70-o1210-Isup2.hkl]

#
# h,k,l, Fc-squared, Fo-squared, sigma(Fo-squared), status flag
#
data_I
_shelx_title ' I P 1 c 1 R = 0.05'
_shelx_refln_list_code          4
_shelx_F_calc_maximum      228.93
_exptl_crystal_F_000      1112.00
_reflns_d_resolution_high  0.6551

loop_
 _space_group_symop_operation_xyz
 'x, y, z'
 'x, -y, z+1/2'

_cell_length_a    11.2213
_cell_length_b    14.6239
_cell_length_c    14.1804
_cell_angle_alpha  90.000
_cell_angle_beta  104.405
_cell_angle_gamma  90.000

_shelx_F_squared_multiplier     1.000

loop_
 _refln_index_h
 _refln_index_k
 _refln_index_l
 _refln_F_squared_calc
 _refln_F_squared_meas
 _refln_F_squared_sigma
 _refln_observed_status
  11   3 -17          6.07         13.47        10.08 o
  12   3 -17          0.11         -3.82         7.54 o
  13   3 -17         26.73         40.92        13.65 o
  11   4 -17         50.55         77.78        16.30 o
  12   4 -17         43.42         52.25        15.24 o
  13   4 -17          2.36          0.86         9.43 o
  12   5 -17          0.05         -1.62         9.31 o
  12   6 -17         12.39         28.66        12.69 o
  -4   0 -16         32.28         18.60         8.56 o
  -7   1 -16         56.65         90.89        20.80 o
  -6   1 -16         82.66         85.16        18.35 o
  -5   1 -16         40.65         39.02        13.13 o
  -4   1 -16          3.78         -0.04         7.83 o
   9   1 -16          1.17          1.08         7.48 o
  10   1 -16         23.15         16.99         7.66 o
  11   1 -16         23.02         12.48         8.66 o
  12   1 -16         35.56         28.66        10.57 o
  13   1 -16         18.46         27.96        12.33 o
  14   1 -16         20.63         27.92        12.19 o
  -7   2 -16        121.54        148.19        24.06 o
  -6   2 -16        201.33        197.76        27.07 o
  -5   2 -16         23.74         19.68         9.03 o
  -3   2 -16         10.40          4.34         6.86 o
   9   2 -16          1.03         -2.53         6.97 o
  10   2 -16         32.58         45.64        12.15 o
  11   2 -16         12.91         11.46         8.82 o
  12   2 -16         26.51         40.71        13.00 o
  13   2 -16         53.05         84.88        17.30 o
  14   2 -16         17.35         11.62        10.15 o
  -7   3 -16          9.44          8.10        10.61 o
  -6   3 -16         20.46         -0.63        10.08 o
  -5   3 -16         50.43         33.90        12.78 o
  -4   3 -16          2.27         -7.19         8.03 o
  -3   3 -16         38.48         38.31        11.67 o
   9   3 -16         71.84         86.80        16.19 o
  10   3 -16        100.74        129.92        20.12 o
  11   3 -16         49.50         57.52        14.88 o
  12   3 -16          2.25         -3.03         9.97 o
  13   3 -16          4.33         13.01        10.77 o
  -7   4 -16        123.29        155.17        26.01 o
  -6   4 -16         22.67         -2.25        10.82 o
  -5   4 -16          1.43          6.02         9.51 o
  -4   4 -16          2.56          5.95         8.23 o
  -3   4 -16         68.32         62.93        14.27 o
  10   4 -16         43.42         34.09        11.22 o
  11   4 -16         42.56         38.49        14.20 o
  12   4 -16         18.24         21.69        12.34 o
  13   4 -16         10.12         19.35        12.45 o
  -7   5 -16          1.82         -0.12        10.88 o
  -6   5 -16         55.46         42.76        15.56 o
  -5   5 -16         99.98        157.24        25.17 o
  -4   5 -16         85.16        131.29        22.19 o
  -3   5 -16        194.07        204.73        25.04 o
  10   5 -16        166.74        192.82        24.33 o
  11   5 -16         59.05         85.71        18.15 o
  12   5 -16         29.39         34.63        13.33 o
  13   5 -16         20.82         29.92        14.23 o
  -6   6 -16         23.11         17.10        10.00 o
  -5   6 -16        128.96        147.75        24.13 o
  -4   6 -16         24.09         18.19        12.98 o
  -3   6 -16        186.41        207.57        26.01 o
  -2   6 -16         42.94         55.72        14.37 o
  11   6 -16         37.30         34.85        12.83 o
  12   6 -16         24.04         16.77        12.19 o
  -6   7 -16         10.26         11.96        12.49 o
  -5   7 -16        136.80        176.98        27.26 o
  -4   7 -16         16.74         15.76        10.31 o
  -3   7 -16         10.88          3.49         9.89 o
  -2   7 -16         37.69         31.48        12.66 o
  12   7 -16          1.66        -13.76        13.76 o
  -5   8 -16          4.82          6.83         9.28 o
  -4   8 -16          9.33         -2.24        10.56 o
  -3   8 -16         84.81         90.07        18.29 o
  -2   8 -16         10.64        -11.49        11.49 o
  -5   9 -16          9.54          0.69         8.66 o
  -4   9 -16         24.86         18.30        11.79 o
  -3   9 -16          0.01         -4.65        11.04 o
  -2   9 -16        100.95        101.73        18.90 o
  -4  10 -16         15.38          5.47        10.55 o
  -3  10 -16         25.38         28.42        13.14 o
  -2  10 -16         39.52         57.42        15.02 o
  -4  11 -16         64.92         88.95        21.28 o
  -3  11 -16          5.21         -6.26        10.26 o
  -2  11 -16         12.03         16.75        10.99 o
  -3  12 -16          3.09         -0.41         9.97 o
  -8   1 -15         52.84        108.07        21.37 o
  -7   1 -15          7.20         -2.28        10.30 o
  -6   1 -15         89.25        119.54        20.87 o
  -5   1 -15          6.53         -4.15         8.34 o
  -4   1 -15          8.93          2.51         7.70 o
  -3   1 -15         25.27         31.36         9.53 o
  -2   1 -15         49.65         51.36        11.44 o
  -1   1 -15         24.23         31.51         9.03 o
   8   1 -15         33.80         39.11        11.84 o
   9   1 -15          5.27         14.34         5.63 o
  10   1 -15         21.17         17.34         5.89 o
  11   1 -15         16.53          8.25         6.38 o
  12   1 -15         84.10         92.96        12.59 o
  13   1 -15         18.23         14.74         6.97 o
  14   1 -15          3.55          0.61         6.02 o
  -8   2 -15         15.77         14.86        10.91 o
  -7   2 -15         84.11        120.00        21.32 o
  -6   2 -15         13.92         21.08         9.91 o
  -5   2 -15         22.41          9.76         8.90 o
  -4   2 -15         26.47         11.78         8.57 o
  -3   2 -15         75.39         75.39        14.96 o
  -2   2 -15         31.34         29.05         9.14 o
  -1   2 -15         11.32         12.07         6.46 o
   8   2 -15         31.98         35.32        10.63 o
   9   2 -15          1.41         -1.10         6.79 o
  10   2 -15         48.37         85.94        17.21 o
  11   2 -15         17.55         27.50        10.58 o
  12   2 -15         67.16         66.12        15.59 o
  13   2 -15         17.14          0.75         9.90 o
  14   2 -15          6.16         -4.01        10.85 o
  -8   3 -15          2.33        -13.36        13.36 o
  -7   3 -15         74.59         92.27        20.80 o
  -6   3 -15         58.50         65.14        15.91 o
  -5   3 -15         24.80         10.59         9.79 o
  -4   3 -15         54.63         48.99        13.21 o
  -3   3 -15         25.29         30.82        10.03 o
  -2   3 -15         57.36         58.35        12.45 o
  -1   3 -15          5.60          6.59         5.89 o
   8   3 -15         85.68         83.37        15.07 o
   9   3 -15         25.03         26.55        11.18 o
  10   3 -15        118.60        138.98        20.71 o
  11   3 -15         50.08         47.08        14.36 o
  12   3 -15         36.27         36.87        13.29 o
  13   3 -15         27.68         28.44        12.38 o
  14   3 -15         28.25         25.29        12.53 o
  -8   4 -15         87.31         74.41        18.74 o
  -7   4 -15        307.71        351.89        36.91 o
  -6   4 -15         23.10         32.67        14.02 o
  -5   4 -15         11.79         18.88        11.31 o
  -4   4 -15          1.84         -9.83        10.07 o
  -3   4 -15         30.14         33.18        11.51 o
  -2   4 -15         52.55         66.22        13.78 o
  -1   4 -15          7.94         18.68         7.47 o
   0   4 -15          0.89          1.67         5.24 o
   9   4 -15         76.56         77.01        15.60 o
  10   4 -15         25.98         36.46        13.61 o
  11   4 -15         96.15         87.76        17.54 o
  12   4 -15         62.55         56.72        16.61 o
  13   4 -15         29.45         33.25        13.33 o
  -7   5 -15          5.94         16.49        12.46 o
  -6   5 -15         20.77          8.71         8.22 o
  -5   5 -15          9.56         16.78        13.27 o
  -4   5 -15         44.53         42.46        14.82 o
  -2   5 -15         35.01         32.30        10.72 o
  -1   5 -15         34.30         33.44         9.92 o
   0   5 -15        150.13        161.57        18.31 o
   9   5 -15         22.56         27.49        11.84 o
  10   5 -15          5.62         -2.76         8.23 o
  11   5 -15         95.35        103.18        19.30 o
  12   5 -15          8.86          1.35         8.74 o
  13   5 -15          6.83          9.31         9.41 o
  -7   6 -15          1.06         -7.63        12.02 o
  -6   6 -15         30.83         23.00        12.18 o
  -5   6 -15         58.93         51.11        14.76 o
  -4   6 -15         73.00         97.74        19.81 o
  -3   6 -15         44.27         66.10        15.15 o
  -2   6 -15         17.90         12.76         8.41 o
  -1   6 -15         61.14         71.59        13.99 o
   0   6 -15         97.87        111.38        16.54 o
  10   6 -15         53.00         45.44        13.50 o
  11   6 -15         15.87         18.77        11.87 o
  12   6 -15          1.80         21.08        11.88 o
  13   6 -15         14.60         22.87        13.85 o
  -7   7 -15         39.97         52.07        18.10 o
  -6   7 -15         13.97         -1.40         9.94 o
  -5   7 -15         59.35         56.03        17.26 o
  -4   7 -15          0.28        -10.71        10.71 o
  -3   7 -15         44.90         52.33        13.88 o
  -2   7 -15         18.60         10.69         7.97 o
  -1   7 -15         46.92         63.16        13.67 o
   0   7 -15        168.48        195.20        21.66 o
  11   7 -15         19.37         21.25        13.07 o
  12   7 -15          3.55          1.99         9.18 o
  -6   8 -15         27.65         25.57        14.05 o
  -5   8 -15         51.23         55.82        16.16 o
  -4   8 -15         41.14         29.44        12.82 o
  -3   8 -15         25.15         25.97        12.20 o
  -2   8 -15          3.59         15.73         8.87 o
  -1   8 -15         16.94         14.62        10.70 o
   0   8 -15         84.72         89.85        15.97 o
  11   8 -15         29.20         33.62        13.91 o
  12   8 -15          8.75         35.69        15.69 o
  -6   9 -15          8.16         12.82        11.71 o
  -5   9 -15         86.27        121.68        22.01 o
  -4   9 -15          1.62         13.54        10.60 o
  -3   9 -15         80.63        107.41        20.09 o
  -2   9 -15         16.08          3.47         9.10 o
  -1   9 -15          1.60          4.64         9.16 o
   0   9 -15         28.56          2.80         7.44 o
  -5  10 -15         17.39          8.76         8.74 o
  -4  10 -15          5.05         -1.61         9.14 o
  -3  10 -15         10.20         -9.06        12.36 o
  -2  10 -15         20.08          8.20        10.76 o
  -1  10 -15          3.74          4.25         8.56 o
   0  10 -15         31.64         25.79         9.59 o
   1  10 -15        132.38        135.02        19.21 o
  -5  11 -15         16.26          8.52        13.14 o
  -4  11 -15          8.27         21.48        14.87 o
  -3  11 -15         26.83         32.05        13.74 o
  -2  11 -15         50.46         63.18        15.78 o
  -1  11 -15         72.79         72.36        17.57 o
   0  11 -15        159.71        194.20        25.82 o
  -4  12 -15         41.78         58.70        18.32 o
  -3  12 -15         11.71         23.99        12.06 o
  -2  12 -15         14.90         11.73        10.09 o
  -1  12 -15          0.41        -11.45        11.45 o
   0  12 -15         18.62         32.81        11.90 o
  -3  13 -15          1.58         15.96        11.98 o
  -2  13 -15         24.06         39.36        13.37 o
  -1  13 -15         39.97         60.32        16.76 o
   0  13 -15        126.72        133.30        22.57 o
  -2  14 -15         82.24         88.85        20.64 o
  -1  14 -15         12.84          4.67         9.89 o
   0  14 -15        181.90        190.08        26.72 o
  -1  15 -15         22.12         11.44        11.83 o
   0  15 -15          5.85         23.92        13.64 o
  -8   0 -14        229.63        228.54        29.06 o
  -7   0 -14         73.94         77.20        16.63 o
  -6   0 -14         39.28         35.22        12.99 o
  -5   0 -14        197.38        237.50        25.81 o
  -4   0 -14         14.03         20.61         9.65 o
  -3   0 -14          4.29         -8.04         8.04 o
  -2   0 -14        142.19        148.89        17.61 o
  -1   0 -14        374.01        402.57        26.25 o
   0   0 -14        149.19        171.15        15.65 o
   7   0 -14        276.40        264.75        21.01 o
   8   0 -14        222.78        201.83        19.60 o
   9   0 -14         93.33        111.29        16.21 o
  10   0 -14          3.64         -1.15         7.31 o
  11   0 -14          8.05          3.61         8.19 o
  12   0 -14        281.96        326.06        31.44 o
  13   0 -14         11.29          5.96         7.31 o
  14   0 -14         45.46         63.21        17.23 o
  15   0 -14          6.27          3.97         8.82 o
  -9   1 -14         16.14         12.04         9.99 o
  -8   1 -14         39.57         22.74        12.36 o
  -7   1 -14         16.77          5.90        10.18 o
  -6   1 -14         53.00         46.76        13.77 o
  -5   1 -14        238.56        296.57        20.30 o
  -4   1 -14         55.28         52.94         9.20 o
  -3   1 -14         20.83         20.62         6.23 o
  -2   1 -14         39.52         37.00         6.80 o
  -1   1 -14         14.65         11.02         6.01 o
   0   1 -14        392.79        414.29        24.93 o
   1   1 -14         87.12         58.23         8.44 o
   7   1 -14         72.97         72.68         8.44 o
   8   1 -14        209.53        199.62        14.03 o
   9   1 -14         26.17         24.79         6.72 o
  10   1 -14         19.65         21.65         6.77 o
  11   1 -14         56.97         51.01         8.91 o
  12   1 -14         70.67         81.87        12.40 o
  13   1 -14          0.85          7.24        16.00 o
  14   1 -14         43.34         65.44        11.95 o
  15   1 -14         24.40         37.64        14.40 o
  -9   2 -14         11.32         11.39         8.96 o
  -8   2 -14         46.02         55.42        17.45 o
  -7   2 -14         42.68         69.75        17.87 o
  -6   2 -14         27.16         39.19        14.07 o
  -5   2 -14         19.38         14.08         9.80 o
  -4   2 -14          9.76         27.56        11.41 o
  -3   2 -14         55.23         65.39        13.45 o
  -2   2 -14         75.12         67.76        13.23 o
  -1   2 -14         73.68         55.49        10.88 o
   0   2 -14         28.37         28.69         7.88 o
   1   2 -14         88.72         98.84        11.75 o
   6   2 -14        133.46        122.03        12.43 o
   7   2 -14        273.39        285.22        15.56 o
   8   2 -14        775.35        833.24        33.36 o
   9   2 -14         73.38         77.92         9.81 o
  10   2 -14         51.70         56.20        11.32 o
  11   2 -14         55.90         80.81        11.33 o
  12   2 -14         21.97         16.90         7.09 o
  13   2 -14        121.11        125.24        14.80 o
  14   2 -14         27.64         26.92        10.28 o
  15   2 -14         81.30        110.87        21.99 o
  -8   3 -14         24.90         30.08        14.23 o
  -7   3 -14          3.03         10.02        12.80 o
  -6   3 -14         27.16         48.00        15.19 o
  -5   3 -14        103.51        122.91        19.94 o
  -4   3 -14          6.03         -2.30         8.35 o
  -3   3 -14         52.89         43.70        12.30 o
  -2   3 -14        147.26        150.84        18.16 o
  -1   3 -14        292.57        279.26        23.69 o
   0   3 -14        211.86        213.71        19.33 o
   1   3 -14         50.11         49.67         9.11 o
   7   3 -14         23.64         18.30         8.69 o
   8   3 -14         58.99         46.98        12.54 o
   9   3 -14        332.40        347.80        19.20 o
  10   3 -14         88.67        105.41        11.70 o
  11   3 -14         12.87          7.89         5.03 o
  12   3 -14         26.11         26.03         8.57 o
  13   3 -14          9.05         22.50         8.05 o
  14   3 -14          7.88         10.39         6.12 o
  -8   4 -14         66.71         89.60        21.02 o
  -7   4 -14         11.15         -4.59        11.92 o
  -6   4 -14         48.70         66.06        16.08 o
  -5   4 -14         31.06         25.88        12.41 o
  -4   4 -14         11.63         10.40         8.92 o
  -3   4 -14          2.03         -7.90         7.90 o
  -2   4 -14          2.61         -1.16         6.67 o
  -1   4 -14        123.88        128.63        16.54 o
   0   4 -14         75.13         80.92        12.33 o
   1   4 -14        121.83        129.76        14.31 o
   8   4 -14        160.20        176.92        20.99 o
   9   4 -14         32.45         36.18        12.08 o
  10   4 -14         16.54         23.16         9.85 o
  11   4 -14         17.46         30.89        11.54 o
  12   4 -14         81.60         84.51        18.59 o
  13   4 -14         45.86         77.01        17.65 o
  14   4 -14         33.23         45.44        14.62 o
  -8   5 -14        137.76        187.42        29.40 o
  -7   5 -14         36.11         67.73        16.02 o
  -6   5 -14         53.88         88.35        19.78 o
  -5   5 -14         35.74         43.28        14.44 o
  -4   5 -14          4.32         15.55         9.02 o
  -3   5 -14         88.19         75.44        15.94 o
  -2   5 -14         37.90         47.67        11.71 o
  -1   5 -14         68.99         74.53        13.39 o
   0   5 -14         34.10         42.63        10.22 o
   1   5 -14        185.29        162.09        16.76 o
   2   5 -14        401.48        387.28        23.95 o
   8   5 -14         26.89         37.72        11.52 o
   9   5 -14         46.32         66.40        14.77 o
  10   5 -14         27.62         24.52         9.43 o
  11   5 -14        182.37        175.96        24.55 o
  12   5 -14          1.98         -3.97         9.76 o
  13   5 -14         12.14          7.75         9.17 o
  14   5 -14         18.78         29.84        14.25 o
  -8   6 -14         15.03          5.78        10.90 o
  -7   6 -14         34.29         50.08        17.22 o
  -6   6 -14         93.71        109.94        20.71 o
  -5   6 -14         17.87         16.45         9.82 o
  -4   6 -14         15.06          9.51        11.04 o
  -3   6 -14         90.51        105.65        18.69 o
  -2   6 -14          9.01          3.82         8.92 o
  -1   6 -14          0.44         -0.91         6.27 o
   0   6 -14         84.02         82.15        13.66 o
   1   6 -14        143.47        118.39        15.14 o
   2   6 -14        170.11        177.95        17.41 o
   9   6 -14          3.84          7.48        10.15 o
  10   6 -14         20.12         22.60        10.69 o
  11   6 -14         24.41         49.57        15.86 o
  12   6 -14         10.35         17.04        11.49 o
  13   6 -14          6.46         35.55        15.59 o
  -7   7 -14         19.32         35.29        14.70 o
  -6   7 -14         35.65         55.53        15.59 o
  -5   7 -14         31.67         40.53        14.45 o
  -4   7 -14          6.46         -7.93         9.85 o
  -3   7 -14         30.71         25.98        10.63 o
  -2   7 -14         62.91         77.44        16.41 o
  -1   7 -14         62.41         88.50        15.97 o
   0   7 -14        152.11        136.11        18.00 o
   1   7 -14         91.78        105.06        15.13 o
   2   7 -14        150.44        168.27        17.75 o
   9   7 -14         19.76         35.88        13.25 o
  10   7 -14          3.71         15.26         9.16 o
  11   7 -14        123.47        171.47        24.50 o
  12   7 -14          1.59        -12.35        12.35 o
  13   7 -14         15.76         -0.78        11.08 o
  -7   8 -14          6.38         -3.40        13.10 o
  -6   8 -14         60.67         71.60        18.65 o
  -5   8 -14         31.77         53.99        16.88 o
  -4   8 -14         67.57         60.82        16.10 o
  -3   8 -14        146.12        173.06        24.04 o
  -2   8 -14         41.31         39.54        12.61 o
  -1   8 -14        129.27        139.74        19.50 o
   0   8 -14          6.13          8.62         7.86 o
   1   8 -14         56.20         51.20        12.24 o
   2   8 -14        200.30        207.00        20.22 o
  10   8 -14         50.07         67.64        17.10 o
  11   8 -14        145.69        161.00        24.83 o
  12   8 -14         15.53         11.94        10.54 o
  -7   9 -14         17.05          8.29         8.92 o
  -6   9 -14          0.41         -5.87         9.98 o
  -5   9 -14         27.53         27.36        13.03 o
  -4   9 -14         75.77         89.57        18.47 o
  -3   9 -14         16.10         11.37        10.01 o
  -2   9 -14        101.83        100.66        18.67 o
  -1   9 -14         34.93         30.36        11.13 o
   0   9 -14         23.06         31.51        11.65 o
   1   9 -14          5.90          3.26         6.38 o
   2   9 -14         34.56         33.17         9.49 o
   3   9 -14         60.82         34.84         8.52 o
  11   9 -14         60.04         94.43        19.22 o
  12   9 -14         52.27         67.62        18.10 o
  -6  10 -14         42.68         24.13        10.77 o
  -5  10 -14        110.14        143.22        24.65 o
  -4  10 -14          4.25         14.10        11.62 o
  -3  10 -14         25.56         26.51        12.65 o
  -2  10 -14         30.25         26.32        11.01 o
  -1  10 -14         64.38         69.12        15.52 o
   0  10 -14        143.07        117.01        18.75 o
   1  10 -14         81.19        110.98        17.99 o
   2  10 -14         33.28         26.04         9.47 o
   3  10 -14         63.52         55.45        11.51 o
  -5  11 -14         36.58         51.28        17.63 o
  -4  11 -14         63.03         93.11        20.48 o
  -3  11 -14         54.64         69.43        17.12 o
  -2  11 -14         69.81         54.35        14.04 o
  -1  11 -14         38.92         56.28        15.62 o
   0  11 -14          4.95         20.14        11.18 o
   1  11 -14         46.10         50.55        12.32 o
   2  11 -14        100.97        127.20        18.68 o
   3  11 -14         14.01          7.06         6.06 o
  -5  12 -14          0.38        -11.05        11.05 o
  -4  12 -14          1.71         -4.74         8.88 o
  -3  12 -14         45.59         19.19        10.91 o
  -2  12 -14         14.17         28.00        13.86 o
  -1  12 -14        113.49         94.25        18.73 o
   0  12 -14         13.92         37.12        13.56 o
   1  12 -14         80.07        109.01        19.57 o
   2  12 -14        162.81        183.77        22.63 o
   3  12 -14        167.10        162.83        21.04 o
  -4  13 -14          0.65         13.83        13.53 o
  -3  13 -14         29.63         26.03        13.98 o
  -2  13 -14         38.64         64.27        17.74 o
  -1  13 -14         36.62         51.32        15.15 o
   0  13 -14         84.58        123.39        22.03 o
   1  13 -14         97.48        134.69        21.65 o
   2  13 -14        102.01        103.63        19.00 o
   3  13 -14         37.47         45.56        13.16 o
  -3  14 -14          6.07          7.59        12.23 o
  -2  14 -14         72.40         66.39        16.65 o
  -1  14 -14         23.64         33.48        12.93 o
   0  14 -14         31.05         65.61        17.77 o
   1  14 -14         17.49         34.23        14.25 o
   2  14 -14          1.39         -1.55         7.73 o
  -2  15 -14          7.52         11.45        12.62 o
  -1  15 -14          2.48         13.04        11.25 o
   0  15 -14          3.69         -4.87         8.05 o
   1  15 -14         19.00         19.05        10.66 o
   2  15 -14          5.29         -3.62         9.58 o
   0  16 -14         15.94         39.53        16.22 o
   1  16 -14         24.91         10.83         9.97 o
   2  16 -14          5.88          2.08         9.54 o
  -9   1 -13         20.48         17.76        11.61 o
  -8   1 -13         14.91          4.69        12.53 o
  -7   1 -13         12.59         29.99         9.23 o
  -6   1 -13          0.47          6.77         6.36 o
  -5   1 -13         11.02         11.00         9.82 o
  -4   1 -13          9.08         18.97         6.60 o
  -3   1 -13          8.96          3.97         4.71 o
  -2   1 -13          5.40         10.39         5.65 o
  -1   1 -13         30.42         31.70         9.13 o
   0   1 -13        618.55        612.73        29.70 o
   1   1 -13        347.14        347.98        20.33 o
   2   1 -13       2202.50       2198.77        51.20 o
   6   1 -13         36.97         45.04         6.37 o
   7   1 -13        213.20        211.41        13.37 o
   8   1 -13         81.35         87.13         9.47 o
   9   1 -13         14.54          7.94         5.14 o
  10   1 -13         19.37         22.26         6.80 o
  11   1 -13         37.23         40.03         8.39 o
  12   1 -13         56.94         83.52        16.72 o
  13   1 -13         39.01         63.43        12.20 o
  14   1 -13         26.87         47.01        18.27 o
  15   1 -13         25.25         43.17        15.74 o
  -9   2 -13         13.49          6.71         9.98 o
  -8   2 -13         25.13         43.04        15.70 o
  -7   2 -13         83.00         94.29        18.62 o
  -6   2 -13         11.60         12.64        11.36 o
  -5   2 -13         92.47        115.92        18.42 o
  -4   2 -13         10.01          7.25         7.08 o
  -3   2 -13         68.50        117.57        16.63 o
  -2   2 -13         68.26         60.07        11.96 o
  -1   2 -13         77.42         60.02        11.17 o
   0   2 -13         24.48         24.69         7.01 o
   1   2 -13        765.96        781.98        31.93 o
   2   2 -13         55.71         54.72         8.00 o
   6   2 -13         11.55         14.41         4.65 o
   7   2 -13        160.23        170.01        12.06 o
   8   2 -13          1.57          3.52         4.78 o
   9   2 -13         46.60         48.94         8.42 o
  10   2 -13         26.83         23.26         6.69 o
  11   2 -13        132.06        112.72        12.87 o
  12   2 -13         24.42         11.27         7.42 o
  13   2 -13          4.33         14.30         7.97 o
  14   2 -13          6.29          0.52         6.12 o
  15   2 -13         10.58         22.42        13.66 o
  -9   3 -13         49.84         61.41        18.27 o
  -8   3 -13         19.64         16.98        12.08 o
  -7   3 -13         28.66         54.20        14.90 o
  -6   3 -13         22.11         18.80        11.46 o
  -5   3 -13         36.06         30.32        12.44 o
  -4   3 -13         25.62         25.33        10.88 o
  -3   3 -13         26.49         13.68         8.46 o
  -2   3 -13          8.41         -3.28         6.16 o
  -1   3 -13        231.55        225.23        20.21 o
   0   3 -13        217.49        218.51        18.79 o
   1   3 -13        202.71        168.84        15.12 o
   2   3 -13        273.08        248.15        16.79 o
   3   3 -13        253.70        252.79        15.01 o
   6   3 -13         28.35         30.70         6.74 o
   7   3 -13         10.56         10.23         4.33 o
   8   3 -13         99.54         86.15         9.48 o
   9   3 -13        188.11        190.78        14.48 o
  10   3 -13         51.78         52.36         9.18 o
  11   3 -13         18.62         12.03         8.47 o
  12   3 -13         18.52         14.16         6.45 o
  13   3 -13         97.90        125.92        15.40 o
  14   3 -13         10.35          3.40         6.93 o
  15   3 -13         11.70         -5.33         9.70 o
  -9   4 -13          2.14         -2.27         9.62 o
  -8   4 -13        128.77        172.84        27.02 o
  -7   4 -13         52.34         56.36        17.20 o
  -6   4 -13         58.03         44.00        13.59 o
  -5   4 -13         14.67         16.06        10.62 o
  -4   4 -13         41.02         34.83        11.43 o
  -3   4 -13         49.39         56.75        13.26 o
  -2   4 -13         72.93         71.37        13.24 o
  -1   4 -13         14.71          6.18         6.08 o
   0   4 -13        162.92        169.19        17.27 o
   1   4 -13        354.16        339.00        22.49 o
   2   4 -13        241.57        238.29        17.65 o
   3   4 -13       1936.54       1933.69        50.44 o
   7   4 -13         44.06         43.55         6.60 o
   8   4 -13        295.65        295.61        20.45 o
   9   4 -13         26.32         31.85        10.45 o
  10   4 -13          2.74         -5.63         5.63 o
  11   4 -13         95.06        102.27        13.00 o
  12   4 -13        178.92        171.11        16.26 o
  13   4 -13         51.00         57.55        10.73 o
  14   4 -13         81.09         56.37        20.23 o
  15   4 -13          5.09         12.62        12.91 o
  -9   5 -13         67.61         82.83        21.40 o
  -8   5 -13          1.02         10.36        11.48 o
  -7   5 -13         35.61         -0.41        11.16 o
  -6   5 -13         11.09         17.58        11.93 o
  -5   5 -13          4.60         17.10        10.06 o
  -4   5 -13         12.09          1.44         8.07 o
  -3   5 -13        223.59        226.33        24.27 o
  -2   5 -13         51.76         45.79        11.99 o
  -1   5 -13         13.14          8.17         7.26 o
   0   5 -13         42.65         47.51        10.55 o
   1   5 -13        412.50        384.71        24.88 o
   2   5 -13        176.69        174.61        15.82 o
   3   5 -13        302.50        314.09        19.69 o
   7   5 -13        111.69        114.13        16.71 o
   8   5 -13        165.21        161.74        20.71 o
   9   5 -13          3.02          3.49         7.86 o
  10   5 -13         13.52         29.33        12.77 o
  11   5 -13        130.30        149.04        24.89 o
  12   5 -13         41.57         31.85        10.35 o
  13   5 -13         13.16         21.36         9.51 o
  14   5 -13         11.22          7.44        12.54 o
  -8   6 -13         36.77         42.71        15.98 o
  -6   6 -13         52.56         60.53        15.94 o
  -5   6 -13          7.99          0.05        10.04 o
  -4   6 -13          3.64         -1.27         7.45 o
  -3   6 -13        175.92        150.26        20.89 o
  -2   6 -13        187.85        180.75        21.62 o
  -1   6 -13          6.48         -4.78         7.90 o
   0   6 -13        117.93        112.19        15.55 o
   1   6 -13        171.98        201.06        18.70 o
   2   6 -13         68.80         91.55        12.85 o
   3   6 -13        167.15        172.70        15.65 o
   4   6 -13         37.60         23.64         6.02 o
   8   6 -13         52.64         70.00        15.01 o
   9   6 -13         21.67         18.50         9.09 o
  10   6 -13         20.21          7.45         9.86 o
  11   6 -13          2.10          8.78        10.78 o
  12   6 -13         36.29         24.51        12.15 o
  13   6 -13          5.43         -8.02        11.98 o
  14   6 -13         11.13         17.66        13.02 o
  -8   7 -13        144.13        216.15        31.29 o
  -7   7 -13          2.25         -6.04        11.32 o
  -6   7 -13         52.22         40.73        12.96 o
  -5   7 -13         33.30         34.71        12.88 o
  -4   7 -13         36.01         25.30        10.00 o
  -3   7 -13        109.99        116.04        18.61 o
  -2   7 -13         38.57         31.36        10.68 o
  -1   7 -13         76.30         68.11        13.83 o
   0   7 -13         36.65         44.60        10.30 o
   1   7 -13         76.10         82.04        12.98 o
   2   7 -13        601.17        655.79        33.66 o
   3   7 -13         55.79         38.78         8.65 o
   4   7 -13         60.21         70.29        10.76 o
   8   7 -13         51.49         57.04        13.81 o
  10   7 -13          3.83          6.71         9.04 o
  11   7 -13        103.62        103.26        19.91 o
  12   7 -13          7.50         -9.37         9.37 o
  13   7 -13          1.33         11.89        11.26 o
  -8   8 -13          4.53         -6.40        17.15 o
  -7   8 -13         15.76         50.73        18.15 o
  -6   8 -13         77.72         78.04        19.41 o
  -5   8 -13          2.75          5.45        11.49 o
  -4   8 -13         96.39         89.89        18.77 o
  -3   8 -13         96.23        123.21        20.16 o
  -2   8 -13         29.29         36.56        11.68 o
  -1   8 -13         43.79         32.68        11.32 o
   0   8 -13         22.98         35.75        11.13 o
   1   8 -13         55.87         64.39        12.99 o
   2   8 -13         13.18          1.87         5.92 o
   3   8 -13        177.80        202.82        18.93 o
   4   8 -13        159.63        172.15        16.69 o
   9   8 -13        235.55        241.29        26.88 o
  10   8 -13         39.57         44.85        12.86 o
  11   8 -13          1.24         14.75        12.82 o
  12   8 -13         17.82         25.69        13.46 o
  13   8 -13          4.22         20.05        11.25 o
  -7   9 -13          2.71         14.49        11.71 o
  -6   9 -13          7.54          5.29        11.35 o
  -5   9 -13         59.32         56.82        17.82 o
  -4   9 -13        150.57        166.56        24.91 o
  -3   9 -13         52.58         52.73        15.49 o
  -2   9 -13         36.86         47.58        13.47 o
  -1   9 -13         65.45         65.92        13.48 o
   0   9 -13         44.27         52.42        12.48 o
   1   9 -13         37.30         62.51        12.77 o
   2   9 -13         71.75         55.64        11.28 o
   3   9 -13        164.76        164.06        17.90 o
   4   9 -13         67.16         59.28        10.90 o
  10   9 -13        100.81         73.99        16.78 o
  11   9 -13          1.74          3.53        10.92 o
  12   9 -13         50.12         33.02        13.75 o
  -7  10 -13         91.58         80.17        21.03 o
  -6  10 -13         17.98         17.95        15.00 o
  -5  10 -13         42.34         44.67        15.40 o
  -4  10 -13         41.65         61.96        17.26 o
  -3  10 -13          3.20        -12.24        12.24 o
  -2  10 -13         95.37        108.06        18.47 o
  -1  10 -13         27.45         34.65        11.40 o
   0  10 -13         29.16         33.81        11.11 o
   1  10 -13         13.35          3.68         7.09 o
   2  10 -13         62.90         60.17        12.58 o
   3  10 -13        109.60        133.68        17.14 o
   4  10 -13         25.46         24.90         8.73 o
  11  10 -13          6.56         19.50        13.10 o
  12  10 -13         85.33        127.09        22.78 o
  -6  11 -13         12.61         33.95        16.80 o
  -5  11 -13          4.37        -11.32        13.08 o
  -4  11 -13         14.74         35.53        14.37 o
  -3  11 -13         31.67         49.35        14.18 o
  -2  11 -13        135.31        179.68        25.16 o
  -1  11 -13         33.68         45.36        12.93 o
   0  11 -13         28.02         19.65         9.28 o
   1  11 -13         35.14         29.80        10.30 o
   2  11 -13         45.02         51.33        11.60 o
   3  11 -13          9.78         13.73         8.14 o
   4  11 -13        148.68        130.93        17.17 o
   5  11 -13         98.51        110.49        15.61 o
  -6  12 -13         17.63          7.55        11.39 o
  -5  12 -13          1.41          7.15         9.98 o
  -4  12 -13         94.71        113.54        21.44 o
  -3  12 -13         44.27         31.59        13.40 o
  -2  12 -13          4.45         23.86        12.43 o
  -1  12 -13         41.06         61.05        16.03 o
   0  12 -13          4.26          1.69         8.13 o
   1  12 -13         25.78         28.34        10.70 o
   2  12 -13          5.39          0.41         7.87 o
   3  12 -13         23.94         14.11         7.39 o
   4  12 -13        220.18        239.60        23.30 o
   5  12 -13          1.67         11.75         8.69 o
  -5  13 -13         13.97         17.28        11.44 o
  -4  13 -13          1.10        -11.52        15.22 o
  -3  13 -13         39.20         51.71        16.46 o
  -2  13 -13         13.23         35.34        13.86 o
  -1  13 -13         84.67        108.78        20.72 o
   0  13 -13        247.74        290.83        30.32 o
   1  13 -13         84.15         99.21        18.29 o
   2  13 -13         22.05         22.49        10.18 o
   3  13 -13         15.32          4.81         8.89 o
   4  13 -13         27.30         31.17        11.06 o
  -4  14 -13          1.97         -0.44        13.49 o
  -3  14 -13         12.51         35.47        13.96 o
  -2  14 -13         34.39         36.62        13.74 o
  -1  14 -13         44.83         79.99        18.44 o
   0  14 -13        376.64        408.57        36.69 o
   1  14 -13        162.51        184.33        25.33 o
   2  14 -13         25.42         33.80        11.96 o
   3  14 -13         20.52         25.00        10.93 o
   4  14 -13         17.61         18.24        10.24 o
  -3  15 -13         40.49         58.61        18.45 o
  -2  15 -13         20.31         17.66        12.87 o
  -1  15 -13        132.18        173.19        26.31 o
   0  15 -13         19.37         12.32        11.15 o
   1  15 -13         11.77         19.25         9.51 o
   2  15 -13          7.80          7.88        10.15 o
   3  15 -13          3.60         -1.20         7.84 o
   4  15 -13          5.13         -9.74         9.74 o
  -1  16 -13         17.82         34.12        14.96 o
   0  16 -13          8.78          5.70         7.39 o
   1  16 -13         25.38         39.13        14.36 o
   2  16 -13          5.47         10.12        12.34 o
   3  16 -13          2.29         20.48        11.12 o
   4  16 -13         73.35        100.47        18.99 o
   1  17 -13          8.80         25.09        14.53 o
   2  17 -13          2.58        -11.36        11.36 o
   3  17 -13          3.26          1.71        10.13 o
   4  17 -13          5.11         14.86        10.76 o
 -10   0 -12         25.71         -1.50        11.34 o
  -9   0 -12        137.13        161.42        25.52 o
  -8   0 -12         21.42         21.16        11.96 o
  -7   0 -12         15.19         15.15        10.19 o
  -6   0 -12          1.65          6.45         7.76 o
  -5   0 -12        196.91        179.81        21.19 o
  -4   0 -12        500.67        470.36        32.29 o
  -3   0 -12         65.58         60.72        11.37 o
  -2   0 -12        845.36        839.88        38.79 o
  -1   0 -12       3390.27       3274.29        80.47 o
   0   0 -12        836.58        826.81        33.07 o
   1   0 -12       2785.59       2609.22        59.70 o
   2   0 -12       2002.05       1897.16        42.81 o
   5   0 -12       1305.23       1350.62        43.63 o
   6   0 -12        267.10        212.37        17.35 o
   7   0 -12        438.92        448.50        27.61 o
   8   0 -12         81.06         68.63        12.23 o
   9   0 -12         30.39         43.14        11.64 o
  10   0 -12         46.25         57.43        13.53 o
  11   0 -12        232.02        234.34        25.76 o
  12   0 -12          6.62         -1.25         5.46 o
  13   0 -12         17.77         23.63        10.86 o
  14   0 -12          3.72         10.03        10.98 o
  15   0 -12         35.21         33.86        12.87 o
 -10   1 -12         12.99         -8.30        12.16 o
  -9   1 -12         30.50         18.02        13.82 o
  -8   1 -12        115.21        142.83        16.34 o
  -7   1 -12         25.26         42.04         9.56 o
  -6   1 -12         28.03         34.26         8.13 o
  -5   1 -12         56.59         56.87         9.22 o
  -4   1 -12        335.73        326.01        19.24 o
  -3   1 -12         31.89         29.60         6.20 o
  -2   1 -12         82.24         83.01         8.90 o
  -1   1 -12        223.57        242.82        13.56 o
   0   1 -12         26.69         23.24         5.76 o
   1   1 -12       5811.08       5847.88       108.50 o
   2   1 -12       2762.28       2685.37        57.96 o
   3   1 -12         18.90         23.02         4.06 o
   5   1 -12        926.47        996.30        25.84 o
   6   1 -12         84.37         91.43         8.42 o
   7   1 -12        140.55        154.66        11.60 o
   8   1 -12        308.78        344.11        18.06 o
   9   1 -12         70.66         64.88         8.96 o
  10   1 -12         15.53          5.54         5.92 o
  11   1 -12         10.19         22.24         8.02 o
  12   1 -12        124.96        149.57        15.44 o
  13   1 -12         57.72         64.19        18.07 o
  14   1 -12         10.06         17.79        17.90 o
  15   1 -12          7.38         12.53         8.61 o
 -10   2 -12         26.98         11.02        10.95 o
  -9   2 -12         25.36         21.50        13.94 o
  -8   2 -12         57.15         76.69        18.42 o
  -7   2 -12         22.84         27.13        12.70 o
  -6   2 -12          7.17         18.21        10.63 o
  -5   2 -12         68.27         84.73        16.54 o
  -4   2 -12        163.33        115.26        16.89 o
  -3   2 -12         11.48          8.24         5.94 o
  -2   2 -12         19.85         15.36         6.90 o
  -1   2 -12         15.81          1.18         6.92 o
   0   2 -12         67.45         69.39        10.73 o
   1   2 -12        171.04        157.15        13.49 o
   2   2 -12        338.14        303.28        16.57 o
   3   2 -12        220.58        191.49        11.38 o
   4   2 -12         91.64         86.44         6.11 o
   5   2 -12        307.76        292.27        17.40 o
   6   2 -12        110.89        106.59         8.95 o
   7   2 -12        108.03        127.11        10.48 o
   8   2 -12        120.32        113.21        13.71 o
   9   2 -12       1105.39       1084.25        34.75 o
  10   2 -12         87.26         88.62        11.06 o
  11   2 -12        132.92        135.32        14.13 o
  12   2 -12         14.91         36.25         9.94 o
  13   2 -12         39.65         54.25        10.86 o
  14   2 -12         77.48         82.27        16.90 o
  15   2 -12         97.09         99.07        14.72 o
 -10   3 -12         80.99         79.50        19.61 o
  -9   3 -12         55.11         68.40        18.19 o
  -8   3 -12         33.18         43.93        15.50 o
  -7   3 -12          8.81          5.23        11.52 o
  -6   3 -12         16.06         33.84        11.35 o
  -5   3 -12        322.79        291.33        28.83 o
  -4   3 -12         51.24         43.87        12.04 o
  -3   3 -12        141.21        135.31        17.52 o
  -2   3 -12        324.59        327.27        24.76 o
  -1   3 -12         70.33         51.94         9.73 o
   0   3 -12       1032.84       1003.01        39.60 o
   1   3 -12        899.38        874.75        33.96 o
   2   3 -12         28.71         41.13         7.20 o
   3   3 -12        436.44        442.34        19.53 o
   4   3 -12         27.79         20.19         4.03 o
   5   3 -12         73.87         67.76         8.38 o
   6   3 -12         15.39         16.64         5.04 o
   7   3 -12          4.11          9.07         4.37 o
   8   3 -12         42.14         27.51         6.05 o
   9   3 -12         11.84         12.45         6.92 o
  10   3 -12         93.77        108.78        12.23 o
  11   3 -12        252.41        295.49        20.24 o
  12   3 -12        135.32        122.30        14.26 o
  13   3 -12         42.97         54.21        11.38 o
  14   3 -12         22.39         23.80         8.82 o
  15   3 -12          0.24          8.99         6.60 o
 -10   4 -12         12.42          5.36        11.71 o
  -9   4 -12        169.11        212.54        30.44 o
  -8   4 -12          4.72          7.67        11.79 o
  -7   4 -12         34.11         28.20        14.09 o
  -6   4 -12         24.18         39.50        13.45 o
  -5   4 -12         27.58         16.45         9.42 o
  -4   4 -12         43.26         50.79        13.20 o
  -3   4 -12        123.26         90.82        14.67 o
  -2   4 -12        400.76        348.40        26.47 o
  -1   4 -12        120.66        158.58        17.19 o
   0   4 -12        239.41        226.01        18.97 o
   1   4 -12        284.63        287.67        19.87 o
   2   4 -12         29.10         25.48         6.20 o
   3   4 -12         44.86         58.59         7.90 o
   4   4 -12        369.02        364.86        17.44 o
   5   4 -12        222.31        239.24         9.54 o
   6   4 -12        257.63        254.63        13.37 o
   7   4 -12         89.79         81.63         8.51 o
   8   4 -12        464.60        481.45        21.24 o
   9   4 -12         71.62         63.53         9.29 o
  10   4 -12         48.77         60.03        10.00 o
  11   4 -12        116.25        107.47        17.77 o
  12   4 -12          9.22         11.16         7.18 o
  13   4 -12         52.60         40.78         9.33 o
  14   4 -12         17.78         35.49        16.06 o
  15   4 -12         36.58         15.26        12.33 o
  -9   5 -12         61.06         75.00        19.40 o
  -8   5 -12          0.55          4.28         9.99 o
  -7   5 -12          4.51         -0.48        11.72 o
  -6   5 -12         52.08         69.61        17.03 o
  -5   5 -12         29.55         37.56        12.43 o
  -4   5 -12        243.85        229.04        24.87 o
  -3   5 -12         22.89         15.97         7.37 o
  -2   5 -12        279.84        262.14        24.38 o
  -1   5 -12        244.77        268.50        23.18 o
   0   5 -12        292.53        328.20        23.87 o
   1   5 -12          4.61         -0.09         5.46 o
   2   5 -12        481.04        474.18        25.30 o
   3   5 -12        250.48        228.21        16.09 o
   4   5 -12          0.97         -1.78         3.43 o
   5   5 -12        122.59        105.59         7.97 o
   6   5 -12        400.70        358.95        19.27 o
   7   5 -12        301.99        314.01        15.92 o
   8   5 -12         69.45         73.75        11.79 o
   9   5 -12         69.92         82.37         9.49 o
  10   5 -12         48.87         68.76         9.79 o
  11   5 -12        137.39        153.92        14.64 o
  12   5 -12         78.11         79.06        12.21 o
  13   5 -12          0.76          2.20         7.73 o
  14   5 -12         13.60         21.45         9.92 o
  15   5 -12         13.26         11.57        10.03 o
  -9   6 -12         49.41         92.85        23.01 o
  -8   6 -12         20.94         -2.89        12.56 o
  -7   6 -12          9.75         10.50         9.15 o
  -6   6 -12         21.51         11.18         8.72 o
  -5   6 -12         51.74         73.77        16.50 o
  -4   6 -12        113.12        101.22        18.14 o
  -3   6 -12        109.11        137.65        19.25 o
  -2   6 -12         50.66         55.17        12.91 o
  -1   6 -12        206.97        210.70        21.65 o
   0   6 -12         26.83         33.45         9.01 o
   1   6 -12          9.61          4.13         5.05 o
   2   6 -12        358.71        370.28        23.51 o
   3   6 -12        440.57        460.39        24.29 o
   4   6 -12         58.94         53.65         8.44 o
   5   6 -12         17.87         24.40         4.00 o
   7   6 -12         24.05         26.23         9.07 o
   8   6 -12        229.76        239.23        23.42 o
   9   6 -12         42.13         40.71         7.02 o
  10   6 -12        176.28        219.06        21.71 o
  11   6 -12        131.15        145.64        14.64 o
  12   6 -12        115.67        113.57        36.05 o
  13   6 -12         28.99         21.72         9.55 o
  14   6 -12          2.71          8.54         6.71 o
  15   6 -12          8.62         -0.08        11.42 o
  -9   7 -12         73.05        116.63        24.91 o
  -8   7 -12         30.29         64.46        19.20 o
  -7   7 -12          5.61          7.32        11.57 o
  -6   7 -12         81.94         86.45        18.91 o
  -5   7 -12          6.86          7.16         8.73 o
  -4   7 -12         33.40         20.87         8.95 o
  -3   7 -12        331.53        364.34        31.56 o
  -2   7 -12        137.63        167.68        20.71 o
  -1   7 -12         14.25         22.86         8.81 o
   0   7 -12         15.21         22.50         8.44 o
   1   7 -12         49.62         56.20        11.16 o
   2   7 -12          1.21         -0.07         4.95 o
   3   7 -12        318.29        327.14        21.73 o
   4   7 -12        356.05        342.96        21.39 o
   5   7 -12         29.25         18.82         3.69 o
   6   7 -12        127.26        123.21         8.64 o
   8   7 -12        185.04        212.71        23.44 o
  10   7 -12        135.88        171.94        23.96 o
  11   7 -12          1.67         -0.69         8.15 o
  12   7 -12        135.44        172.63        25.66 o
  13   7 -12          9.58         20.94        11.82 o
  -8   8 -12         14.25         15.76        11.99 o
  -7   8 -12          6.01         11.28        12.16 o
  -6   8 -12          4.84         -0.58         7.60 o
  -5   8 -12          8.12         17.20        11.37 o
  -4   8 -12         48.23         89.80        17.04 o
  -3   8 -12        148.39        188.89        23.39 o
  -2   8 -12          4.37         12.63         9.24 o
  -1   8 -12        290.06        287.26        25.79 o
   0   8 -12        589.92        557.06        34.30 o
   1   8 -12         27.20         43.42        10.52 o
   2   8 -12         13.49         17.78         7.69 o
   3   8 -12         22.58         18.20         6.71 o
   4   8 -12        942.34        926.41        38.09 o
   5   8 -12         41.86         39.62         7.85 o
   6   8 -12         76.61         71.46         9.86 o
   8   8 -12         42.34         46.18        12.14 o
   9   8 -12        138.21        118.97        19.21 o
  10   8 -12        166.74        191.35        24.84 o
  11   8 -12         44.58         61.50        16.81 o
  12   8 -12         69.00        106.60        21.13 o
  13   8 -12          5.57          0.70        11.23 o
  -8   9 -12         72.56         46.21        17.23 o
  -7   9 -12         38.94         62.14        17.50 o
  -6   9 -12         72.80         61.42        15.98 o
  -5   9 -12         21.54         31.35        14.00 o
  -4   9 -12         16.10         17.23        10.34 o
  -3   9 -12        133.95        125.13        20.10 o
  -2   9 -12         71.97         80.88        14.83 o
  -1   9 -12         79.08         89.69        15.52 o
   0   9 -12        219.46        226.39        22.89 o
   1   9 -12        143.64        153.47        18.48 o
   2   9 -12        126.72        147.08        17.25 o
   3   9 -12        131.31        130.95        15.78 o
   4   9 -12         43.79         34.62         8.03 o
   5   9 -12        169.99        177.02        16.77 o
   6   9 -12        106.93        106.72        12.54 o
   7   9 -12        132.18        133.11        14.80 o
   9   9 -12         54.92         92.63        17.88 o
  10   9 -12         75.42         86.09        17.33 o
  11   9 -12          2.12          6.57         9.03 o
  12   9 -12         45.63         56.84        17.05 o
  13   9 -12         62.10         95.79        20.21 o
  -8  10 -12         52.88         31.49        13.93 o
  -7  10 -12        190.99        251.53        33.90 o
  -6  10 -12        173.40        240.76        30.70 o
  -5  10 -12        191.05        259.63        30.99 o
  -4  10 -12         50.15         63.65        16.10 o
  -3  10 -12          9.87         14.36        12.37 o
  -2  10 -12         40.05         40.31        11.65 o
  -1  10 -12        126.89        126.71        18.88 o
   0  10 -12        213.46        196.06        21.51 o
   1  10 -12          7.88          3.67         6.76 o
   2  10 -12         79.29         82.87        14.10 o
   3  10 -12        161.13        168.08        18.08 o
   4  10 -12         31.35         32.44         8.52 o
   5  10 -12        219.73        213.23        19.29 o
   7  10 -12        119.24        109.30        13.91 o
   8  10 -12         43.31         32.66         8.78 o
  10  10 -12         19.25         23.92        13.35 o
  11  10 -12         21.54         61.13        18.05 o
  12  10 -12         86.30         84.95        19.86 o
  -7  11 -12         57.73         82.54        22.39 o
  -6  11 -12         15.43         33.19        13.97 o
  -5  11 -12         11.78         21.08        10.65 o
  -4  11 -12          2.41         16.93         9.88 o
  -3  11 -12        110.26         87.06        18.78 o
  -2  11 -12        139.27        182.12        24.30 o
  -1  11 -12         29.10         25.06        11.30 o
   0  11 -12          3.27        -10.49        10.49 o
   1  11 -12          4.46        -10.79        10.79 o
   2  11 -12         45.67         42.94        10.73 o
   3  11 -12         13.93         15.27         7.46 o
   4  11 -12          9.79         11.40         7.15 o
   5  11 -12          2.38         13.56         8.32 o
   9  11 -12          4.65         -6.11         7.51 o
  10  11 -12         72.27        101.71        16.67 o
  11  11 -12         26.57         63.82        17.08 o
  -6  12 -12         20.42         20.34        12.11 o
  -5  12 -12         12.18         17.34        13.28 o
  -4  12 -12         39.71         48.48        14.83 o
  -3  12 -12        101.67        143.40        22.94 o
  -2  12 -12        280.33        336.18        32.59 o
  -1  12 -12         42.64         80.34        16.59 o
   0  12 -12         39.35         49.55        12.96 o
   1  12 -12         57.82         76.79        14.83 o
   2  12 -12        117.24        109.65        16.98 o
   3  12 -12         99.18         77.48        14.50 o
   4  12 -12         46.95         59.59        13.21 o
   5  12 -12        149.89        171.93        19.70 o
  -6  13 -12         41.34         29.50        13.10 o
  -5  13 -12         23.34         13.97        11.23 o
  -3  13 -12          0.61          1.13        10.43 o
  -2  13 -12          9.40         25.95        13.86 o
  -1  13 -12         10.27          8.74         9.99 o
   0  13 -12         12.33         14.10         8.62 o
   1  13 -12          3.99         -2.40         9.61 o
   2  13 -12         10.40          4.82         8.01 o
   3  13 -12          0.22         12.32         8.95 o
   4  13 -12        109.51        132.83        18.54 o
   5  13 -12         12.39         15.30        10.89 o
  -5  14 -12        127.76        165.19        26.99 o
  -3  14 -12         15.33         27.95        13.69 o
  -2  14 -12          4.61         13.02        12.69 o
  -1  14 -12         88.91        103.26        19.65 o
   0  14 -12         87.66         89.59        18.37 o
   1  14 -12         46.97         34.23        12.73 o
   2  14 -12         41.79         61.94        14.90 o
   3  14 -12         38.60         41.52        11.49 o
   4  14 -12        141.97        181.18        21.99 o
   5  14 -12          8.68          4.36         7.77 o
  -4  15 -12         33.78         31.70        13.89 o
  -3  15 -12         67.34         80.79        21.12 o
  -2  15 -12         35.61         47.25        14.94 o
  -1  15 -12          1.06          8.84        12.30 o
   0  15 -12         11.03         30.49        12.74 o
   1  15 -12          7.80         -2.04        10.09 o
   2  15 -12         39.86         65.54        14.66 o
   3  15 -12         31.31         19.42         9.37 o
   4  15 -12         14.03          8.10         7.58 o
   5  15 -12         19.71         27.15        11.05 o
  -3  16 -12         24.63         10.04         9.22 o
  -2  16 -12         17.16         -0.80        10.65 o
  -1  16 -12         24.35          9.40         8.51 o
   0  16 -12         18.36         -7.25        10.33 o
   1  16 -12          1.50         -9.97         9.97 o
   2  16 -12         23.73         33.86        12.81 o
   3  16 -12          4.89          3.52         8.79 o
   4  16 -12         40.15         55.81        14.39 o
   5  16 -12         36.85         38.23        11.80 o
  -1  17 -12          2.92         -0.63         8.32 o
   0  17 -12         20.90         35.02        15.07 o
   1  17 -12          7.11         -4.07        11.08 o
   2  17 -12         10.55         -1.45         8.20 o
   3  17 -12         23.84         32.45        11.25 o
   4  17 -12         39.68         70.20        16.58 o
   5  17 -12          1.44         24.31        12.07 o
   2  18 -12          9.63         27.83        14.71 o
   3  18 -12         11.69         11.11        10.20 o
   4  18 -12         16.45         36.09        14.02 o
   5  18 -12          1.01         -4.30         9.20 o
 -11   1 -11          0.76          5.68        10.44 o
 -10   1 -11         21.20         18.29        12.05 o
  -9   1 -11         12.82         10.62         6.23 o
  -8   1 -11         69.98         76.73        12.19 o
  -7   1 -11         24.94         25.36         8.10 o
  -6   1 -11         47.23         40.37         8.86 o
  -5   1 -11         25.62         22.05         7.33 o
  -4   1 -11        296.43        280.54        17.33 o
  -3   1 -11         53.89         55.63         7.75 o
  -2   1 -11        434.18        422.96        35.97 o
  -1   1 -11          0.56          7.39         4.03 o
   0   1 -11        343.57        397.62        15.29 o
   1   1 -11        206.35        210.44        14.38 o
   2   1 -11       2498.05       2401.32        52.70 o
   3   1 -11        534.39        530.86        11.16 o
   4   1 -11         27.94         26.11         2.88 o
   5   1 -11        348.45        332.74        14.17 o
   6   1 -11        310.98        328.22        15.18 o
   7   1 -11         89.51        109.84         9.86 o
   8   1 -11        244.58        252.80        15.77 o
   9   1 -11         20.81          9.44         6.19 o
  10   1 -11        282.69        281.55        14.06 o
  11   1 -11         24.90         22.93         4.77 o
  12   1 -11        125.03        134.50         9.66 o
  13   1 -11         12.61         20.10         5.08 o
  14   1 -11         21.82         26.42         6.84 o
  15   1 -11          2.56          1.06         5.66 o
 -10   2 -11         20.46         16.86        12.21 o
  -9   2 -11         16.48         20.51        11.74 o
  -8   2 -11         63.93         89.20        19.34 o
  -7   2 -11          5.32          4.25         8.71 o
  -6   2 -11         33.71         14.34         6.81 o
  -5   2 -11          5.73         -0.27         5.94 o
  -4   2 -11        154.48        146.49        12.86 o
  -3   2 -11         38.67         48.13         7.68 o
  -2   2 -11        320.03        310.91        15.96 o
  -1   2 -11        661.77        677.75        31.32 o
   0   2 -11       1146.57       1126.89        39.12 o
   1   2 -11        237.12        226.57        15.25 o
   2   2 -11         39.48         51.03         4.39 o
   3   2 -11        114.44        107.12         5.38 o
   4   2 -11         47.63         48.53         3.79 o
   5   2 -11        180.73        192.47        10.79 o
   6   2 -11         12.10         11.68         3.79 o
   7   2 -11         90.95        106.04        13.17 o
   8   2 -11         68.92         70.85         9.17 o
   9   2 -11        266.12        287.17        13.07 o
  10   2 -11        116.50        121.17        15.32 o
  11   2 -11        210.32        203.32        12.79 o
  12   2 -11         62.43         60.46         6.86 o
  13   2 -11         16.65         16.32         6.59 o
  14   2 -11          7.41         24.53         7.28 o
  15   2 -11          4.86         11.37         6.78 o
  16   2 -11         19.74         24.50        13.64 o
 -10   3 -11          3.09         -9.19        11.54 o
  -9   3 -11        105.16        127.51        23.81 o
  -8   3 -11          9.72         15.28        12.35 o
  -7   3 -11         71.49         94.47        18.92 o
  -6   3 -11         88.96        101.39        18.53 o
  -5   3 -11        326.46        313.21        29.01 o
  -4   3 -11          0.24         -2.98         7.01 o
  -3   3 -11        450.78        439.41        30.15 o
  -2   3 -11        649.40        613.87        33.30 o
  -1   3 -11        364.96        322.03        22.69 o
   0   3 -11       2889.06       2851.44        70.73 o
   1   3 -11        490.03        483.75        24.03 o
   2   3 -11         64.94         52.64         7.26 o
   3   3 -11          5.16          4.01         2.59 o
   4   3 -11        259.11        253.56        10.45 o
   5   3 -11         42.10         42.12         3.54 o
   6   3 -11        130.34        123.74         5.74 o
   7   3 -11         20.89          9.32         4.13 o
   8   3 -11         44.61         51.19         7.68 o
   9   3 -11         24.14         13.30         3.74 o
  10   3 -11        171.55        177.36        11.01 o
  11   3 -11         73.97         76.47        11.90 o
  12   3 -11         24.47         31.13         8.83 o
  13   3 -11         42.15         35.95         8.12 o
  14   3 -11         33.32         39.05         9.81 o
  15   3 -11         24.41         36.65         8.57 o
  16   3 -11         19.42         17.77        10.98 o
 -10   4 -11          0.04         -6.15         8.82 o
  -9   4 -11         39.06         31.18        14.73 o
  -8   4 -11         14.65         27.53        12.89 o
  -7   4 -11         48.51         40.20        13.71 o
  -6   4 -11         44.97         33.97        12.05 o
  -5   4 -11        205.24        206.84        23.92 o
  -4   4 -11         71.25         64.29        12.50 o
  -3   4 -11        173.79        200.97        20.84 o
  -2   4 -11        424.60        361.86        26.34 o
  -1   4 -11        291.49        267.14        21.20 o
   0   4 -11        904.30        887.41        36.81 o
   1   4 -11         48.58         46.68         8.23 o
   2   4 -11        181.13        189.28        14.39 o
   3   4 -11         71.58         77.53         4.51 o
   4   4 -11         16.21         16.26         3.47 o
   5   4 -11        213.93        205.23         8.93 o
   6   4 -11         33.18         31.46         3.66 o
   7   4 -11         14.04          6.26         4.07 o
   8   4 -11          1.40          3.81         4.28 o
   9   4 -11         31.07         21.36         5.91 o
  10   4 -11        202.29        200.27        16.28 o
  11   4 -11         23.39         37.15        10.84 o
  12   4 -11        176.66        192.29        18.13 o
  13   4 -11         45.99         59.26        12.12 o
  14   4 -11        125.15        104.57        20.85 o
  15   4 -11          8.95          9.57        17.86 o
 -10   5 -11         13.66         19.23        15.09 o
  -9   5 -11          3.24        -11.10        12.44 o
  -8   5 -11         67.40         62.78        17.31 o
  -7   5 -11          1.41         16.69        11.34 o
  -6   5 -11         29.57         23.39        10.30 o
  -5   5 -11         86.90         88.83        16.73 o
  -4   5 -11         50.04         69.63        15.26 o
  -3   5 -11        343.22        309.92        26.40 o
  -2   5 -11         47.16         31.80         8.83 o
  -1   5 -11        161.92        145.99        16.65 o
   0   5 -11        501.70        536.44        29.40 o
   1   5 -11        345.81        323.03        21.35 o
   2   5 -11        112.83        112.86         5.13 o
   3   5 -11        135.99        140.63         6.79 o
   4   5 -11        117.98        122.82         5.19 o
   5   5 -11        292.75        286.76        11.03 o
   6   5 -11         97.31         80.05         7.60 o
   7   5 -11         25.27         21.81         5.54 o
   8   5 -11         14.84         10.27         6.55 o
   9   5 -11         67.97         59.43         9.06 o
  10   5 -11        103.14        101.18        11.64 o
  11   5 -11          9.88          3.06         5.67 o
  12   5 -11         45.94         21.64         7.34 o
  13   5 -11        108.52         89.16        12.94 o
  14   5 -11         72.03         48.49        11.07 o
  15   5 -11          2.78          0.32        10.21 o
 -10   6 -11         17.99         44.72        18.88 o
  -9   6 -11          5.16         21.20        14.67 o
  -8   6 -11         69.09         81.61        19.36 o
  -7   6 -11         42.12         60.50        16.55 o
  -6   6 -11         24.06         24.74        10.62 o
  -5   6 -11         12.65         13.88         9.61 o
  -4   6 -11         91.98         95.81        17.15 o
  -3   6 -11         58.81         52.38        12.45 o
  -2   6 -11         68.69         49.24        11.47 o
  -1   6 -11         47.71         48.96        10.92 o
   0   6 -11         26.84         36.56         8.68 o
   1   6 -11        241.85        207.79        17.48 o
   2   6 -11         43.50         45.37         4.21 o
   3   6 -11         16.42         18.71         3.32 o
   4   6 -11        160.30        175.49         8.83 o
   5   6 -11        234.55        245.88         8.66 o
   6   6 -11         47.79         55.08         6.66 o
   7   6 -11         67.53         68.87         8.24 o
   8   6 -11        425.04        395.13        28.59 o
   9   6 -11        222.23        224.06        15.71 o
  10   6 -11         87.54         73.74        10.17 o
  11   6 -11         70.26         74.49        10.93 o
  12   6 -11        126.76        104.91        13.17 o
  13   6 -11         22.49         27.80        15.02 o
  14   6 -11          3.27         -3.29         9.13 o
  15   6 -11          4.08          2.97         7.80 o
  -9   7 -11         23.69         16.62        14.50 o
  -8   7 -11         28.01         34.75        15.05 o
  -7   7 -11         29.35         28.97        11.70 o
  -6   7 -11         18.27         15.88        10.58 o
  -5   7 -11         30.34         14.32         9.91 o
  -4   7 -11        117.22        111.58        18.51 o
  -3   7 -11        138.80        143.80        19.56 o
  -2   7 -11        488.89        478.37        32.99 o
  -1   7 -11        203.86        229.39        22.03 o
   0   7 -11         83.16         83.51        13.55 o
   1   7 -11        414.53        383.74        25.18 o
   2   7 -11         46.45         50.23         5.05 o
   3   7 -11        271.11        304.63        12.39 o
   4   7 -11        276.47        264.38        11.79 o
   5   7 -11         36.57         26.13         5.66 o
   7   7 -11        102.79        119.03        10.05 o
   8   7 -11        170.58        156.24        12.35 o
   9   7 -11          2.39         -1.60         5.08 o
  10   7 -11         38.29         44.57        10.08 o
  11   7 -11        225.60        200.00        17.17 o
  12   7 -11        165.57        156.96        19.04 o
  13   7 -11         17.60         -1.14         8.21 o
  14   7 -11          5.93        -11.08        11.08 o
  15   7 -11          5.87        -13.99        13.99 o
  -9   8 -11         22.24         39.33        16.74 o
  -8   8 -11         13.24         22.99        12.52 o
  -7   8 -11         17.43         11.38        10.57 o
  -6   8 -11         42.20         49.52        15.91 o
  -5   8 -11         68.14         96.78        19.28 o
  -4   8 -11          5.02         -0.01         9.32 o
  -3   8 -11         11.90          4.18         8.16 o
  -2   8 -11         76.81         70.90        14.16 o
  -1   8 -11        209.95        225.27        22.27 o
   0   8 -11        126.23        117.51        15.75 o
   1   8 -11        340.69        288.18        22.86 o
   2   8 -11         38.36         62.12         6.13 o
   3   8 -11         11.84         26.07         5.25 o
   4   8 -11        534.35        518.76        17.90 o
   5   8 -11         31.74         30.85         6.95 o
   6   8 -11         17.57         13.24         5.41 o
   7   8 -11        362.95        319.97        28.01 o
   8   8 -11         38.30         29.31        11.20 o
   9   8 -11        154.93        153.91        13.45 o
  10   8 -11          8.84         19.17         6.42 o
  11   8 -11         49.82         55.85         9.65 o
  12   8 -11         89.16         96.91        13.45 o
  13   8 -11         13.96         24.30         8.42 o
  14   8 -11         12.95          9.75         7.18 o
  -9   9 -11         33.19         20.88        14.92 o
  -8   9 -11          1.94        -10.48        10.48 o
  -7   9 -11         12.14         -4.66        10.38 o
  -6   9 -11         75.88         79.80        18.96 o
  -5   9 -11         48.79         63.70        15.98 o
  -4   9 -11        117.67        143.02        21.66 o
  -3   9 -11         45.56         36.60        13.15 o
  -2   9 -11         25.60         13.61         9.61 o
  -1   9 -11        108.68        106.64        16.70 o
   0   9 -11         78.41         71.49        12.79 o
   1   9 -11         53.76         49.47        10.88 o
   2   9 -11        110.03        155.66        14.92 o
   3   9 -11         81.36         82.73         9.55 o
   4   9 -11         44.01         43.58         6.09 o
   5   9 -11        148.47        144.95        13.82 o
   6   9 -11        294.42        303.71        20.95 o
   7   9 -11         26.08         31.90         8.62 o
   8   9 -11         98.09         80.45        15.98 o
   9   9 -11        189.18        206.35        24.75 o
  10   9 -11         93.80        109.00        20.07 o
  11   9 -11         17.30         20.95        11.72 o
  12   9 -11         36.61         32.94        12.82 o
  13   9 -11         68.16         64.50        17.67 o
  -8  10 -11         37.13         31.18        15.15 o
  -7  10 -11         80.37        101.44        20.94 o
  -6  10 -11          5.72         11.42        12.10 o
  -5  10 -11         16.08         33.54        13.52 o
  -4  10 -11         89.86        110.20        20.33 o
  -3  10 -11          9.28         14.60        11.06 o
  -2  10 -11          5.22         23.19        12.00 o
  -1  10 -11         19.28         25.15         9.35 o
   0  10 -11        202.30        168.68        19.45 o
   1  10 -11        248.58        210.05        21.07 o
   2  10 -11         98.73         97.41         8.76 o
   3  10 -11          4.78          8.66         3.52 o
   4  10 -11         14.94         12.84         7.16 o
   5  10 -11         23.92         22.74         6.58 o
   6  10 -11         63.12         62.26        10.39 o
   7  10 -11         40.72         52.85        11.12 o
   8  10 -11        306.37        330.13        25.35 o
   9  10 -11         71.39         58.68        15.15 o
  10  10 -11         24.90         29.63        12.32 o
  11  10 -11         74.66         84.37        17.55 o
  12  10 -11         25.57         52.73        17.30 o
  -8  11 -11         21.80         20.23        13.27 o
  -7  11 -11          7.24         23.34        16.51 o
  -6  11 -11        140.09        146.56        24.54 o
  -5  11 -11         19.90         22.60        11.59 o
  -4  11 -11         53.36         90.93        19.91 o
  -3  11 -11        133.01        169.44        23.33 o
  -2  11 -11        173.64        192.71        23.93 o
  -1  11 -11         11.13         -2.01         7.71 o
   0  11 -11        130.25        121.75        18.00 o
   1  11 -11         54.86         63.29        13.37 o
   2  11 -11         34.43         42.32        10.93 o
   3  11 -11         16.81         20.10         5.73 o
   4  11 -11          4.41          2.11         4.77 o
   5  11 -11          9.82          7.67         5.77 o
   6  11 -11          6.10         11.28         6.27 o
   7  11 -11        117.96        124.95        15.40 o
   8  11 -11        119.07        116.31        16.15 o
   9  11 -11        120.71         80.65        14.95 o
  10  11 -11         54.26         92.12        19.22 o
  11  11 -11         36.18         57.25        16.77 o
  12  11 -11         37.62         36.51        13.45 o
  -7  12 -11          2.09          3.44         9.67 o
  -6  12 -11         24.67         33.03        15.36 o
  -5  12 -11         13.70          5.54        10.13 o
  -4  12 -11         39.46         13.09        12.70 o
  -3  12 -11        136.53        138.66        22.41 o
  -2  12 -11          4.79          1.70         8.74 o
  -1  12 -11         19.62         24.86        10.69 o
   0  12 -11         88.95         92.35        16.64 o
   1  12 -11          7.06          4.27         8.30 o
   2  12 -11         40.47         48.63        12.53 o
   3  12 -11        207.66        204.72        22.28 o
   4  12 -11         20.02         31.07         8.42 o
   5  12 -11         57.80         66.46        11.47 o
   6  12 -11          5.66         12.12         6.10 o
   7  12 -11         94.39         76.28        12.33 o
   8  12 -11         97.80         91.12        14.61 o
   9  12 -11         30.51         22.26         9.27 o
  10  12 -11          0.45          4.34         7.43 o
  11  12 -11         38.35         54.25        15.72 o
  -6  13 -11         17.64         11.72        12.79 o
  -5  13 -11         18.11         -1.97        11.70 o
  -4  13 -11         29.37         37.13        13.90 o
  -3  13 -11          4.81          5.81         9.17 o
  -2  13 -11        154.54        166.77        23.64 o
  -1  13 -11         24.06          0.37         9.87 o
   1  13 -11         15.17         27.35        11.42 o
   2  13 -11        216.65        231.24        24.30 o
   3  13 -11        187.77        184.19        21.88 o
   5  13 -11        156.00        171.44        18.58 o
   6  13 -11        428.82        449.87        30.35 o
   7  13 -11         86.70         95.13        15.00 o
   8  13 -11         74.40         78.08        14.25 o
   9  13 -11        268.04        262.86        25.56 o
  10  13 -11          6.74         -8.90         8.90 o
  11  13 -11         14.02          9.50         6.99 o
  12  13 -11         49.87         54.24        15.02 o
  -6  14 -11         42.06         32.68        16.81 o
  -5  14 -11         69.62        119.15        24.43 o
  -4  14 -11         69.75         56.39        15.71 o
  -3  14 -11         33.14         39.09        15.66 o
  -2  14 -11          9.40        -11.89        12.98 o
  -1  14 -11         14.42          6.58         8.88 o
   0  14 -11          0.14         -7.49         8.79 o
   1  14 -11         67.18         71.70        14.96 o
   2  14 -11         54.06         33.19        11.19 o
   3  14 -11         74.51         93.71        17.37 o
   6  14 -11        426.10        470.75        32.05 o
   7  14 -11         50.68         58.55        13.59 o
   8  14 -11        128.97        135.56        18.60 o
   9  14 -11          1.10         -4.14         7.01 o
  10  14 -11          5.47         -8.97         8.97 o
  11  14 -11         36.78         28.48        10.80 o
  -5  15 -11         33.40         32.34        14.78 o
  -4  15 -11         48.42         60.44        17.44 o
  -3  15 -11          7.75         20.44        14.65 o
  -2  15 -11         29.62         51.34        14.72 o
  -1  15 -11         24.32         30.90        12.18 o
   0  15 -11          9.41         15.03        12.35 o
   1  15 -11        108.44        130.81        20.84 o
   2  15 -11          3.07         22.03        11.57 o
   3  15 -11         29.63         13.01         9.92 o
   9  15 -11         17.02         14.26         9.42 o
  10  15 -11         38.78          6.50         6.89 o
  -3  16 -11         97.72        125.34        24.43 o
  -2  16 -11         90.58         98.09        21.08 o
  -1  16 -11          0.92         11.82         9.13 o
   0  16 -11         45.07         48.11        15.27 o
   1  16 -11         26.53         28.13        13.82 o
   2  16 -11         35.21         42.58        15.11 o
   3  16 -11         23.55          2.74         9.24 o
   4  16 -11         36.95         46.81        14.39 o
  -2  17 -11         44.41         17.14        13.32 o
  -1  17 -11         42.86         44.05        17.00 o
   0  17 -11          5.47          7.69        10.70 o
   1  17 -11         53.99         68.01        16.81 o
   2  17 -11        116.18        106.09        19.92 o
   3  17 -11         39.77         55.33        15.93 o
   4  17 -11         44.09         77.71        18.14 o
   0  18 -11          9.67         10.31        12.49 o
   1  18 -11         37.83         74.27        19.03 o
   2  18 -11         20.63         16.10        14.06 o
   3  18 -11         74.33         50.10        15.20 o
   4  18 -11         20.23         22.55        11.19 o
 -11   0 -10         61.89         75.80        20.38 o
 -10   0 -10         62.26         85.33        19.48 o
  -9   0 -10        235.30        256.19        29.51 o
  -8   0 -10        523.06        532.25        40.23 o
  -7   0 -10         20.39         53.32        14.27 o
  -6   0 -10        144.73        115.25        17.47 o
  -5   0 -10         26.11         13.72         6.95 o
  -4   0 -10        144.93        160.12        17.87 o
  -3   0 -10       1048.43       1127.56        45.35 o
  -2   0 -10        601.39        609.90        30.30 o
  -1   0 -10        281.89        263.60        18.46 o
   0   0 -10         34.85         32.71         6.33 o
   1   0 -10        151.31        163.72        11.41 o
   2   0 -10        538.94        534.25        18.00 o
   3   0 -10        616.14        613.97        15.97 o
   4   0 -10         95.51         95.75         5.86 o
   5   0 -10         27.63         16.63         6.66 o
   6   0 -10        645.90        596.98        29.34 o
   7   0 -10        737.65        772.76        36.02 o
   8   0 -10        812.09        766.99        38.09 o
   9   0 -10        270.24        280.10        16.13 o
  10   0 -10        418.06        424.37        20.89 o
  11   0 -10         96.65         92.84        10.84 o
  12   0 -10         26.79         18.68         6.59 o
  13   0 -10         22.02         27.12        11.39 o
  14   0 -10        106.53        104.21        13.75 o
  15   0 -10         15.03         21.82        12.85 o
  16   0 -10          3.42         -2.06         9.37 o
 -10   1 -10         46.26         80.69        13.42 o
  -9   1 -10        111.12        136.40        16.26 o
  -8   1 -10        184.96        199.30        17.90 o
  -7   1 -10         99.78         83.34        11.66 o
  -6   1 -10        241.92        228.90        17.25 o
  -5   1 -10        172.99        153.63        13.62 o
  -4   1 -10        566.36        501.20        22.54 o
  -3   1 -10        115.51         84.94         8.80 o
  -2   1 -10       2052.51       1935.31        41.38 o
  -1   1 -10        192.21        179.32        10.85 o
   0   1 -10        204.21        171.51         9.59 o
   1   1 -10        153.59        157.52         8.05 o
   2   1 -10       1760.92       1771.97        40.75 o
   3   1 -10        607.92        635.20         9.93 o
   4   1 -10         74.25         64.57         6.06 o
   5   1 -10        383.68        411.12        16.23 o
   6   1 -10        687.36        727.47        23.06 o
   7   1 -10        127.55        145.83        11.34 o
   8   1 -10        285.64        310.35        13.10 o
   9   1 -10        840.81        829.38        19.56 o
  10   1 -10         14.29          7.77         3.76 o
  11   1 -10        111.47         94.73         8.27 o
  12   1 -10         10.41         11.99         4.71 o
  13   1 -10         53.47         57.77         7.30 o
  14   1 -10         17.80         25.10         5.50 o
  15   1 -10         34.20         33.09         6.74 o
  16   1 -10         31.70         70.46        17.99 o
 -11   2 -10         11.46         27.72        17.07 o
 -10   2 -10         51.90         39.94        16.45 o
  -9   2 -10         57.10         66.30        17.03 o
  -8   2 -10         32.40         21.28        12.13 o
  -7   2 -10         43.39         45.36         9.28 o
  -6   2 -10         60.94         48.00         9.97 o
  -5   2 -10        667.60        659.37        27.48 o
  -4   2 -10       1421.54       1303.68        37.37 o
  -3   2 -10        408.89        413.20        19.34 o
  -2   2 -10       1159.46       1099.49        53.98 o
  -1   2 -10       1014.28        935.33        37.16 o
   0   2 -10        752.83        720.74        29.35 o
   1   2 -10        384.08        399.60        11.05 o
   2   2 -10        852.49        832.23        13.71 o
   3   2 -10        451.89        441.02        11.36 o
   4   2 -10          7.15          5.86         1.68 o
   5   2 -10        266.86        226.69         6.66 o
   6   2 -10        480.73        381.73        21.24 o
   7   2 -10          1.98         -0.72         4.61 o
   8   2 -10        826.59        842.47        21.45 o
   9   2 -10        277.77        233.93        11.95 o
  10   2 -10        122.17        106.16         7.78 o
  11   2 -10        574.53        580.13        18.50 o
  12   2 -10         75.01         81.33         7.96 o
  13   2 -10         19.95         28.50         5.77 o
  14   2 -10        125.50        137.28        10.90 o
  15   2 -10         17.93         15.06         6.17 o
  16   2 -10         60.67         98.08        19.96 o
 -11   3 -10          7.17         35.26        15.96 o
 -10   3 -10         55.38         78.12        18.53 o
  -9   3 -10         13.42         24.89        14.06 o
  -8   3 -10         82.54        103.31        19.63 o
  -7   3 -10         59.24         68.85        16.53 o
  -6   3 -10        234.50        230.55        25.72 o
  -5   3 -10        265.27        237.51        24.06 o
  -4   3 -10        497.44        499.44        33.55 o
  -3   3 -10        785.68        768.72        38.66 o
  -2   3 -10        724.65        694.13        34.08 o
  -1   3 -10       1292.53       1247.16        44.39 o
   0   3 -10       1492.77       1379.28        32.68 o
   1   3 -10        216.28        194.02         8.32 o
   2   3 -10        539.50        536.83        13.69 o
   3   3 -10        498.84        517.39        11.69 o
   4   3 -10        189.46        179.04         7.68 o
   5   3 -10        618.87        644.20        13.83 o
   6   3 -10         90.82         94.18         8.31 o
   7   3 -10        139.58        135.82        10.86 o
   8   3 -10        131.61        153.47         9.02 o
   9   3 -10          6.81          0.66         3.35 o
  10   3 -10        119.47        105.65         8.88 o
  11   3 -10        440.06        434.66        16.01 o
  12   3 -10         22.67         25.41         5.74 o
  13   3 -10         86.34         91.63         8.93 o
  14   3 -10         32.16         41.53         8.45 o
  15   3 -10         33.91         34.13         7.68 o
  16   3 -10         21.93         21.75        11.12 o
 -11   4 -10         25.91         19.29        12.72 o
 -10   4 -10         25.14         43.16        17.66 o
  -9   4 -10          2.54         24.84        14.90 o
  -8   4 -10         68.89         64.40        16.47 o
  -7   4 -10         13.73          4.37        10.70 o
  -5   4 -10         28.15         40.44        12.80 o
  -4   4 -10         16.87         22.20         9.31 o
  -3   4 -10        437.58        429.42        29.58 o
  -2   4 -10        151.86        153.80         5.98 o
  -1   4 -10        443.69        471.62        27.46 o
   0   4 -10       2261.04       2288.92        62.33 o
   1   4 -10        217.61        203.44        15.51 o
   2   4 -10        365.90        365.77         9.24 o
   3   4 -10         45.81         33.91         3.26 o
   4   4 -10         81.99         78.38         5.32 o
   5   4 -10        267.67        309.97         9.92 o
   6   4 -10        893.69        839.47        36.41 o
   7   4 -10         54.92         49.82         5.63 o
   8   4 -10        118.56        132.04         8.07 o
   9   4 -10         60.15         55.51         6.05 o
  10   4 -10       1229.74       1231.31        47.94 o
  11   4 -10         53.71         63.12        12.76 o
  12   4 -10        107.82        128.12        15.74 o
  13   4 -10         51.59         42.44         9.99 o
  14   4 -10         54.33         72.54        10.55 o
  15   4 -10          0.61         10.88         6.37 o
  16   4 -10         15.29         31.47        12.72 o
 -11   5 -10          5.82         21.50        14.51 o
 -10   5 -10         48.67         42.35        15.38 o
  -9   5 -10         49.18         49.93        16.18 o
  -8   5 -10         42.34         49.30        14.85 o
  -7   5 -10         49.77         37.21        13.75 o
  -6   5 -10         98.26         75.23        15.41 o
  -5   5 -10          2.80          2.88         8.49 o
  -4   5 -10        295.98        319.77        27.73 o
  -3   5 -10         63.95         64.45        12.98 o
  -2   5 -10         43.13         48.77        10.31 o
  -1   5 -10         57.40         42.06         8.92 o
   0   5 -10        189.37        195.37        16.91 o
   1   5 -10        150.09        157.53        13.83 o
   2   5 -10        501.68        548.50        13.72 o
   3   5 -10        194.36        212.77         8.72 o
   4   5 -10        217.66        230.21         7.42 o
   5   5 -10        161.01        164.95        10.57 o
   6   5 -10         81.81         71.88         7.52 o
   7   5 -10        145.19        141.71         7.17 o
   8   5 -10        201.59        185.53        10.69 o
   9   5 -10        169.98        174.14        14.11 o
  10   5 -10        206.37        223.02        16.89 o
  11   5 -10        124.54        123.59        14.09 o
  12   5 -10         96.10         99.63        13.41 o
  13   5 -10         36.74         42.77         7.99 o
  14   5 -10         77.41         85.83        11.24 o
  15   5 -10          3.19          4.74         5.70 o
 -10   6 -10         32.14         67.78        20.84 o
  -9   6 -10         30.23         26.56        13.81 o
  -8   6 -10         13.64          1.67        11.16 o
  -7   6 -10         39.84         38.81        14.42 o
  -6   6 -10         86.94         73.19        16.19 o
  -5   6 -10          2.40         -0.84         9.09 o
  -4   6 -10         22.58         27.23        11.66 o
  -3   6 -10        118.22        145.46        18.61 o
  -2   6 -10          1.32         -8.97         8.97 o
  -1   6 -10         45.09         50.06        10.08 o
   0   6 -10        121.78        140.74        14.98 o
   1   6 -10        282.70        304.98        10.86 o
   2   6 -10        169.04        163.92         8.09 o
   3   6 -10         24.28         35.37         4.24 o
   4   6 -10       1652.88       1740.78        24.41 o
   5   6 -10       1256.81       1148.27        33.80 o
   6   6 -10        430.18        428.81        17.69 o
   7   6 -10        320.94        357.53        17.42 o
   8   6 -10        181.50        180.12        13.47 o
   9   6 -10        189.16        184.68        20.79 o
  10   6 -10         72.45         71.91        10.62 o
  11   6 -10         47.48         48.80        11.86 o
  12   6 -10         24.72         21.57         7.99 o
  13   6 -10         57.89         50.91        17.10 o
  14   6 -10         30.91         24.25         8.52 o
  15   6 -10          2.00         -8.84        10.31 o
 -10   7 -10          1.16         40.60        17.31 o
  -9   7 -10          3.28         -3.54        10.97 o
  -8   7 -10         62.63         51.96        16.02 o
  -7   7 -10         53.10         47.80        14.40 o
  -6   7 -10        185.24        221.55        26.33 o
  -5   7 -10         56.40         41.69        12.83 o
  -4   7 -10         28.36         39.92        12.71 o
  -3   7 -10        231.74        204.36        21.81 o
  -2   7 -10        578.71        592.26        36.07 o
  -1   7 -10        961.54       1022.72        44.70 o
   0   7 -10        248.55        232.33        19.97 o
   1   7 -10         54.43         68.77         6.06 o
   2   7 -10        143.31        149.00        12.05 o
   3   7 -10        134.12        167.06         9.18 o
   4   7 -10         55.68         61.83         5.26 o
   5   7 -10        187.37        189.04        11.06 o
   6   7 -10        711.85        731.49        39.89 o
   7   7 -10         37.01         40.01         9.88 o
   8   7 -10         64.43         61.61         8.68 o
   9   7 -10        128.25        115.25        12.00 o
  10   7 -10         17.55         40.09         8.67 o
  11   7 -10          0.91          2.58         6.62 o
  12   7 -10        142.08        143.71        21.78 o
  13   7 -10         10.15          9.35         7.71 o
  14   7 -10          2.17          4.52         6.53 o
  15   7 -10         17.81         14.83        10.44 o
 -10   8 -10          7.15          4.40        13.78 o
  -9   8 -10         87.83        114.91        23.33 o
  -8   8 -10         22.03         37.56        13.47 o
  -6   8 -10         46.92         42.93        14.22 o
  -5   8 -10          8.24         13.62        12.34 o
  -4   8 -10        149.55        163.59        22.45 o
  -3   8 -10        101.17        141.92        19.59 o
  -2   8 -10        581.19        537.09        34.66 o
  -1   8 -10        242.99        243.50        22.19 o
   0   8 -10        797.61        798.53        38.54 o
   1   8 -10        257.84        220.41        11.17 o
   2   8 -10         86.45         78.53         6.86 o
   3   8 -10         50.46         60.41        11.88 o
   4   8 -10         83.50        104.95        10.87 o
   5   8 -10        165.79        128.48         7.95 o
   6   8 -10        380.48        357.03        19.88 o
   7   8 -10         66.05         85.50         9.38 o
   8   8 -10        281.16        267.95        16.60 o
   9   8 -10        132.20        136.11        13.17 o
  10   8 -10        212.50        215.81        18.45 o
  11   8 -10        118.00        122.08        14.15 o
  12   8 -10         57.47         52.38        10.53 o
  13   8 -10         10.26         22.05         9.29 o
  14   8 -10          1.37         -1.93        11.45 o
  15   8 -10         54.05         64.28        16.95 o
  -9   9 -10         72.33        112.57        23.24 o
  -8   9 -10         31.57         30.74        12.25 o
  -7   9 -10        144.26        144.95        24.15 o
  -6   9 -10        116.13        132.73        22.59 o
  -5   9 -10        107.34        113.72        19.84 o
  -4   9 -10         37.56         36.37        11.96 o
  -3   9 -10         75.69         72.60        16.00 o
  -2   9 -10        121.88        108.06        16.39 o
  -1   9 -10        344.59        376.86        27.91 o
   0   9 -10         22.23          9.52         7.19 o
   1   9 -10        159.51        155.86        10.29 o
   2   9 -10         61.06         66.82         7.00 o
   3   9 -10         88.64         93.09         8.15 o
   4   9 -10        252.19        256.69        17.73 o
   5   9 -10        438.82        414.25        23.52 o
   6   9 -10         64.29         70.18        10.57 o
   7   9 -10          6.41          7.15         4.63 o
   8   9 -10        245.30        261.92        16.73 o
   9   9 -10        228.98        235.09        16.67 o
  10   9 -10         23.51         20.05         7.06 o
  11   9 -10        134.08        153.95        15.78 o
  12   9 -10          3.75         15.84         9.34 o
  13   9 -10         18.25          4.67         6.59 o
  14   9 -10         27.53         32.09        13.85 o
  15   9 -10         36.47         48.47        15.78 o
  -9  10 -10          1.82          1.03        11.75 o
  -8  10 -10         14.12         31.44        15.16 o
  -7  10 -10         51.02         61.36        18.06 o
  -6  10 -10        339.21        379.28        36.41 o
  -5  10 -10        100.55        106.07        20.36 o
  -4  10 -10         72.01         88.30        17.39 o
  -3  10 -10         95.26         84.24        16.76 o
  -2  10 -10         29.66         59.36        13.07 o
  -1  10 -10         18.44         14.82         7.89 o
   0  10 -10         21.35         19.34         4.55 o
   1  10 -10        406.57        384.34        16.94 o
   2  10 -10        125.12        158.84        10.96 o
   3  10 -10        189.51        187.78        15.59 o
   4  10 -10          3.42          5.30         5.49 o
   5  10 -10        195.09        240.04        18.57 o
   6  10 -10         72.49         90.59        12.27 o
   7  10 -10          1.65          0.99         5.93 o
   8  10 -10         43.71         53.96        13.52 o
   9  10 -10         12.59          5.00        10.72 o
  10  10 -10         22.55         44.47        13.08 o
  11  10 -10          7.08          6.17         8.52 o
  12  10 -10          8.91         20.19        11.91 o
  13  10 -10          7.27         32.69        15.87 o
  -8  11 -10         16.49         22.12        14.48 o
  -7  11 -10         40.47         48.79        15.49 o
  -6  11 -10         56.08         57.19        17.67 o
  -5  11 -10         60.11         85.12        18.56 o
  -4  11 -10          2.12          6.30        10.60 o
  -3  11 -10         27.72         33.44        13.94 o
  -2  11 -10         92.23         75.55        15.04 o
  -1  11 -10         56.90         81.01        15.01 o
   0  11 -10        128.36        105.94        13.90 o
   1  11 -10         67.05         80.15         8.63 o
   2  11 -10        175.83        173.69        12.20 o
   3  11 -10        302.39        331.39        21.95 o
   4  11 -10         54.37         60.10        10.40 o
   5  11 -10         53.49         57.63        10.33 o
   6  11 -10          9.96          7.01         4.98 o
   7  11 -10        154.71        160.40        17.92 o
   8  11 -10        254.28        249.59        22.96 o
   9  11 -10         28.95         44.17        12.89 o
  10  11 -10         14.01          1.75         9.58 o
  11  11 -10          2.65         -0.34        10.92 o
  12  11 -10         20.32         25.73        14.42 o
  -8  12 -10         52.08         71.06        20.73 o
  -7  12 -10          3.24         -1.92        12.93 o
  -6  12 -10          8.74         17.40        11.42 o
  -5  12 -10         40.73         45.86        16.06 o
  -4  12 -10         44.98         32.97        12.92 o
  -3  12 -10        121.93        116.09        20.34 o
  -2  12 -10         77.18         80.71        15.61 o
  -1  12 -10        104.33        114.69        18.19 o
   0  12 -10         46.81         46.15         7.50 o
   1  12 -10         28.94         37.29         9.07 o
   2  12 -10        105.35        119.62        13.94 o
   3  12 -10       1803.06       1850.94        58.10 o
   4  12 -10        353.23        433.51        27.45 o
   5  12 -10        107.83        119.71        14.85 o
   6  12 -10        299.61        324.92        24.47 o
   7  12 -10         40.95         45.93        10.75 o
   8  12 -10         55.53         28.07         9.83 o
   9  12 -10         14.43          8.03         8.45 o
  10  12 -10         64.51         93.03        19.39 o
  11  12 -10        110.84        147.03        24.33 o
  12  12 -10        144.16        164.35        25.05 o
  -7  13 -10          6.84         -2.94        11.30 o
  -6  13 -10         19.88         24.30        13.15 o
  -5  13 -10         42.64         51.93        15.45 o
  -4  13 -10         15.04         16.98        10.15 o
  -3  13 -10         76.69         72.93        16.92 o
  -2  13 -10         16.95          8.61         9.28 o
  -1  13 -10         59.28         50.07        13.66 o
   0  13 -10          4.95          8.72         7.96 o
   1  13 -10        136.48        124.51        11.55 o
   2  13 -10         16.67         19.59         5.51 o
   3  13 -10         80.41         95.51        13.83 o
   4  13 -10         74.13         56.40        11.22 o
   5  13 -10         83.48        116.66        15.15 o
   6  13 -10         83.75         73.80        13.53 o
   7  13 -10        128.05        109.98        15.82 o
   8  13 -10          5.02         -1.42         6.41 o
   9  13 -10        226.87        258.85        25.98 o
  10  13 -10          1.97          0.86         7.66 o
  11  13 -10         22.90         35.44         9.99 o
  -6  14 -10          2.48         27.65        14.78 o
  -5  14 -10         93.59         88.93        19.59 o
  -4  14 -10         49.47         57.82        15.87 o
  -3  14 -10         63.13         38.90        14.36 o
  -2  14 -10         34.09         23.16        11.10 o
  -1  14 -10        104.07        107.62        18.43 o
   0  14 -10         19.42         19.22        10.89 o
   1  14 -10        172.87        180.30        17.52 o
   2  14 -10         70.54         76.47         9.92 o
   3  14 -10         23.44         33.05        10.13 o
   4  14 -10         23.70         17.59         8.01 o
   5  14 -10        276.97        342.95        27.36 o
   6  14 -10         90.55         88.90        14.24 o
   7  14 -10        115.06        114.77        16.79 o
   8  14 -10         90.26         97.54        16.23 o
   9  14 -10         57.00         57.61        13.76 o
  10  14 -10          8.68         31.08        10.75 o
  11  14 -10         35.16         22.23         9.42 o
  12  14 -10         59.65         63.65        16.48 o
  -5  15 -10         12.41          8.26        10.03 o
  -4  15 -10         22.96         29.18        15.41 o
  -3  15 -10         56.14         50.66        15.67 o
  -2  15 -10        118.87        120.27        20.63 o
  -1  15 -10         83.80         84.70        17.48 o
   0  15 -10         10.10         16.99         9.51 o
   1  15 -10         36.26         44.98        13.83 o
   2  15 -10         63.63         87.83        14.94 o
   3  15 -10        153.81        133.49        17.62 o
   4  15 -10         65.79         55.61        12.67 o
   5  15 -10         25.33         21.72         8.54 o
   6  15 -10        174.65        158.94        19.95 o
   7  15 -10         15.67          0.01         7.65 o
   8  15 -10         16.46         18.23         9.41 o
   9  15 -10         43.72         39.12        11.97 o
  10  15 -10          8.04          2.19         6.67 o
  11  15 -10          4.31          1.71         7.05 o
  -4  16 -10         35.54         57.50        18.06 o
  -3  16 -10        106.80        104.62        21.46 o
  -2  16 -10         81.50         76.77        19.09 o
  -1  16 -10         64.01         86.34        18.79 o
   0  16 -10         43.16         45.79        14.67 o
   1  16 -10         73.75         96.19        18.74 o
   2  16 -10         93.72        113.96        18.97 o
   3  16 -10         60.99         63.17        10.06 o
   4  16 -10        136.57        141.44        19.25 o
   5  16 -10         11.15         13.72         8.67 o
   6  16 -10         70.41        108.36        17.69 o
   7  16 -10        210.93        210.19        24.28 o
   8  16 -10         10.62         19.10        10.50 o
   9  16 -10          6.59         -1.81         7.53 o
  10  16 -10          6.53         -2.76         6.79 o
  -3  17 -10         19.53         22.26        13.30 o
  -2  17 -10         55.25         74.35        18.75 o
  -1  17 -10          9.93         18.38        11.45 o
   0  17 -10         88.96         79.82        18.20 o
   1  17 -10          4.90         24.66        13.25 o
   2  17 -10         60.72         94.11        19.47 o
   3  17 -10         62.56         80.58        17.40 o
   5  17 -10          2.58         -7.36         7.70 o
   6  17 -10         42.92         45.30        13.05 o
   7  17 -10         90.25        102.31        17.81 o
   8  17 -10          7.82         19.17        11.01 o
   9  17 -10          8.48         19.66        11.03 o
  -1  18 -10          3.45          4.36         9.25 o
   0  18 -10         26.22         42.85        16.80 o
   1  18 -10         24.68         17.96        12.58 o
   2  18 -10          0.45         -4.24         8.25 o
   3  18 -10         45.16         38.76        15.09 o
 -12   1  -9          1.23          2.64         8.94 o
 -11   1  -9        101.22        125.31        23.89 o
 -10   1  -9         19.67         25.21         9.55 o
  -9   1  -9        140.89        183.61        18.09 o
  -8   1  -9        366.87        358.29        23.44 o
  -7   1  -9        131.72        114.21        13.16 o
  -6   1  -9        188.43        175.59        14.72 o
  -5   1  -9        139.28        108.28        11.15 o
  -4   1  -9         52.93         59.50         8.51 o
  -3   1  -9        479.77        509.22        20.65 o
  -2   1  -9        571.19        554.30        19.89 o
  -1   1  -9        369.27        335.58        13.95 o
   0   1  -9        285.59        279.99        18.60 o
   1   1  -9        174.43        166.71         7.72 o
   2   1  -9        650.84        623.76        19.54 o
   3   1  -9        141.56        159.35         4.99 o
   4   1  -9       1303.86       1290.94        27.05 o
   5   1  -9        690.73        727.25        21.15 o
   6   1  -9        595.83        659.45        21.60 o
   7   1  -9        209.59        195.42         6.31 o
   8   1  -9        349.95        354.24        11.89 o
   9   1  -9        709.83        716.46        18.44 o
  10   1  -9         68.90         86.38         7.30 o
  11   1  -9         27.15         25.80         5.21 o
  12   1  -9          0.69         -2.85         4.40 o
  13   1  -9         21.20         25.93         5.80 o
  14   1  -9         25.98         24.41         6.00 o
  15   1  -9          7.36          4.79         5.00 o
  16   1  -9         45.67         57.55         9.70 o
 -12   2  -9          0.51        -13.48        13.48 o
 -11   2  -9          7.11          8.31         9.69 o
 -10   2  -9          2.76         -6.70        10.64 o
  -9   2  -9         40.56         44.31        13.00 o
  -8   2  -9         25.03         16.62         7.52 o
  -7   2  -9        124.74        142.43        14.45 o
  -6   2  -9        176.06        148.49        14.35 o
  -5   2  -9        477.72        420.75        21.34 o
  -4   2  -9        246.56        258.01        16.02 o
  -3   2  -9        781.29        822.54        26.36 o
  -2   2  -9        243.62        212.96        12.40 o
  -1   2  -9         95.79         93.00        12.41 o
   0   2  -9         17.91         18.07         5.54 o
   1   2  -9        418.37        399.62        11.20 o
   2   2  -9         21.06         15.93         1.94 o
   3   2  -9        149.44        178.88         5.69 o
   4   2  -9        150.06        157.89         5.82 o
   5   2  -9         92.76         97.64         4.58 o
   6   2  -9         61.87         52.91         3.86 o
   7   2  -9        127.39        125.78         7.63 o
   8   2  -9         49.58         41.66         4.69 o
   9   2  -9        253.96        256.88        10.92 o
  10   2  -9        176.35        166.30         9.69 o
  11   2  -9        452.95        441.78        16.33 o
  12   2  -9          6.22          4.12         4.87 o
  13   2  -9         10.74          8.21         4.44 o
  14   2  -9          7.86          4.33         4.67 o
  15   2  -9          3.21          4.10         8.50 o
  16   2  -9          9.92          6.87         6.50 o
 -12   3  -9         14.85         11.28        10.43 o
 -11   3  -9         37.00         44.30        16.51 o
 -10   3  -9        109.81        128.64        23.89 o
  -9   3  -9          9.88         22.54        12.56 o
  -8   3  -9          2.18          1.58        10.30 o
  -7   3  -9        163.66        170.56        22.90 o
  -6   3  -9        134.74        144.42        20.28 o
  -5   3  -9        786.35        736.14        41.53 o
  -4   3  -9         85.60         78.88        14.22 o
  -3   3  -9         22.68         21.15         9.29 o
  -2   3  -9        395.52        438.70        26.40 o
  -1   3  -9        807.59        715.36        31.36 o
   0   3  -9        882.83        918.17        33.14 o
   1   3  -9        795.17        862.19        29.31 o
   2   3  -9        436.53        462.72         8.57 o
   3   3  -9        333.29        344.96        12.41 o
   4   3  -9        253.76        283.30         8.56 o
   5   3  -9        503.80        558.89        18.39 o
   6   3  -9        172.82        212.77         6.88 o
   7   3  -9        104.96        110.20         7.04 o
   8   3  -9        153.32        135.60         9.44 o
   9   3  -9        271.93        275.43        11.33 o
  10   3  -9        397.79        400.26        14.69 o
  11   3  -9        229.57        231.37        12.09 o
  12   3  -9         18.12          9.69         4.86 o
  13   3  -9         17.51         15.41         5.06 o
  14   3  -9         11.47          7.26         5.16 o
  15   3  -9         53.93         61.67         8.42 o
  16   3  -9          7.71          3.38         7.87 o
 -11   4  -9          4.97          3.18        11.58 o
 -10   4  -9        106.24        127.56        22.73 o
  -9   4  -9         10.63         17.59        11.65 o
  -8   4  -9         82.57         48.14        15.33 o
  -7   4  -9         69.29         74.30        16.95 o
  -6   4  -9         88.03         98.02        17.76 o
  -5   4  -9        334.16        363.32        29.21 o
  -4   4  -9        796.02        800.83        41.96 o
  -3   4  -9         69.84         65.30         5.29 o
  -2   4  -9        225.79        236.52        19.89 o
  -1   4  -9         65.97         49.24         9.52 o
   0   4  -9          4.53          4.10         4.08 o
   1   4  -9        156.04        166.42        13.15 o
   2   4  -9         81.34        109.27         7.00 o
   3   4  -9        103.86        112.41         4.51 o
   4   4  -9        264.75        286.31        25.70 o
   5   4  -9        456.92        445.18        16.39 o
   6   4  -9        109.11        129.14         6.51 o
   7   4  -9        134.53        130.86         7.49 o
   8   4  -9         37.30         46.31         5.37 o
   9   4  -9         61.86         78.57         7.37 o
  10   4  -9        574.00        602.24        18.23 o
  11   4  -9        182.78        166.92        10.41 o
  12   4  -9         14.77         14.18         4.62 o
  13   4  -9         23.54          8.49         4.58 o
  14   4  -9         18.52         21.19         5.54 o
  15   4  -9          4.41          2.36         5.95 o
  16   4  -9         10.61         19.34        10.49 o
 -11   5  -9         28.05         42.09        16.51 o
 -10   5  -9         43.94         34.98        14.94 o
  -9   5  -9         38.13         16.86        11.54 o
  -8   5  -9         49.49         61.24        17.02 o
  -7   5  -9        131.86        114.00        19.33 o
  -6   5  -9         85.04         88.97        16.58 o
  -5   5  -9       1337.29       1365.44        59.36 o
  -4   5  -9        319.26        342.59        14.83 o
  -3   5  -9        207.42        215.69        10.72 o
  -2   5  -9         81.64         84.94        12.78 o
  -1   5  -9         81.27         81.52        11.91 o
   0   5  -9        199.90        203.84        16.49 o
   1   5  -9        199.80        201.48         8.06 o
   2   5  -9        451.70        400.77        12.67 o
   3   5  -9        760.52        784.03        17.84 o
   4   5  -9        185.51        226.01        12.26 o
   5   5  -9         92.32         89.78        11.00 o
   6   5  -9          2.60          5.44         2.55 o
   7   5  -9        218.78        217.13         9.39 o
   8   5  -9        151.54        136.68         8.56 o
   9   5  -9        239.03        246.41        12.89 o
  10   5  -9         43.01         48.59         6.73 o
  11   5  -9        114.66        109.80         9.23 o
  12   5  -9         26.29         45.06         6.77 o
  13   5  -9         24.21         22.68         6.50 o
  14   5  -9        216.13        267.04        18.19 o
  15   5  -9         23.16         25.24         7.28 o
 -11   6  -9         37.83         34.68        14.96 o
 -10   6  -9         16.68         33.13        14.83 o
  -9   6  -9         16.05         22.88        12.22 o
  -8   6  -9         70.26         60.66        15.29 o
  -7   6  -9         14.92         15.33        10.99 o
  -6   6  -9        142.65        127.73        20.27 o
  -5   6  -9         33.56         39.57         6.49 o
  -4   6  -9          1.04         -4.27         4.27 o
  -3   6  -9        149.46        158.65        18.44 o
  -2   6  -9        372.22        406.15        27.50 o
  -1   6  -9        413.94        400.51        25.83 o
   0   6  -9         73.45         79.55         5.80 o
   1   6  -9        125.25        133.39         7.40 o
   2   6  -9        278.33        295.66        11.20 o
   3   6  -9         39.10         41.30         2.75 o
   4   6  -9        495.95        499.76        14.11 o
   5   6  -9        111.40        104.70         8.60 o
   6   6  -9        328.65        323.69        16.88 o
   7   6  -9        194.68        205.58         9.10 o
   8   6  -9         82.60         86.99         7.34 o
   9   6  -9        151.40        144.34         9.58 o
  10   6  -9        410.37        379.21        16.33 o
  11   6  -9        287.01        280.26        20.34 o
  12   6  -9         98.57        114.57        14.44 o
  13   6  -9         83.70        102.80        13.72 o
  14   6  -9         14.86         44.29        10.45 o
  15   6  -9          6.97          8.88         9.37 o
 -11   7  -9          7.67         -4.51        10.52 o
 -10   7  -9          5.15          3.58        11.34 o
  -9   7  -9         27.03         18.17        13.63 o
  -8   7  -9         53.44         63.72        17.53 o
  -7   7  -9         41.31         45.39        15.33 o
  -6   7  -9         15.34         12.83         9.78 o
  -5   7  -9          9.90         12.89         4.77 o
  -4   7  -9         50.80         38.10        10.89 o
  -3   7  -9         58.41         45.32        10.57 o
  -2   7  -9         61.08         48.33        10.72 o
  -1   7  -9        539.58        505.68        29.82 o
   0   7  -9        188.69        165.77        16.48 o
   1   7  -9        190.28        191.63         9.72 o
   2   7  -9         16.54         19.46         3.58 o
   3   7  -9        778.82        721.00        35.41 o
   4   7  -9         43.84         25.63         3.97 o
   5   7  -9        173.33        176.07        12.86 o
   6   7  -9        854.84        843.38        27.49 o
   7   7  -9        644.91        659.88        24.39 o
   8   7  -9         53.00         59.02         8.81 o
   9   7  -9         21.78         19.05         7.00 o
  10   7  -9        156.22        137.33        13.41 o
  11   7  -9        534.22        546.03        32.61 o
  12   7  -9        120.63        128.44        15.00 o
  13   7  -9         23.55         43.21        11.09 o
  14   7  -9         49.56         43.66        10.77 o
  15   7  -9          9.20          7.50        13.21 o
 -10   8  -9         15.80          6.20        11.20 o
  -9   8  -9          3.50        -14.03        14.03 o
  -8   8  -9         20.30         47.75        14.45 o
  -7   8  -9         22.36         26.22        12.89 o
  -6   8  -9         39.66         59.21        16.30 o
  -5   8  -9         25.34         35.46        10.96 o
  -4   8  -9        102.11         87.12        17.01 o
  -3   8  -9        116.82         99.60        15.45 o
  -2   8  -9        104.75        100.77        14.50 o
  -1   8  -9       1122.44       1116.08        46.31 o
   0   8  -9        190.02        211.04        11.32 o
   1   8  -9        647.86        590.18        18.70 o
   2   8  -9        831.16        803.99        22.15 o
   3   8  -9         74.40         61.20         5.22 o
   4   8  -9        111.44        124.10         7.12 o
   5   8  -9        116.22        119.09         8.10 o
   6   8  -9        129.14        114.01         9.86 o
   7   8  -9        101.38        123.36        10.89 o
   8   8  -9        216.39        194.75        14.56 o
   9   8  -9        265.31        281.69        18.35 o
  10   8  -9         54.11         43.18         8.97 o
  11   8  -9        143.02        154.59        16.13 o
  12   8  -9        157.88        157.06        16.78 o
  13   8  -9          8.18         -1.81         6.51 o
  14   8  -9         25.70         31.38        11.89 o
  15   8  -9         33.36         33.74        13.78 o
 -10   9  -9         32.55         36.99        14.62 o
  -9   9  -9         56.17         66.13        18.68 o
  -8   9  -9         34.41         13.73         9.56 o
  -7   9  -9         33.62         26.66        12.83 o
  -6   9  -9         27.51         24.01        13.96 o
  -5   9  -9        238.43        200.57        25.26 o
  -4   9  -9         91.62        109.07        18.60 o
  -3   9  -9        112.43        117.32        17.49 o
  -1   9  -9        138.71        163.23        18.87 o
   0   9  -9        128.99        147.24        10.15 o
   1   9  -9        282.93        261.95        13.13 o
   2   9  -9        163.68        169.63        10.53 o
   3   9  -9          5.61         18.83         5.14 o
   4   9  -9         89.36         76.68         6.42 o
   5   9  -9        452.82        432.78        20.42 o
   6   9  -9        438.87        403.16        23.45 o
   7   9  -9         82.45         87.48         9.35 o
   8   9  -9         68.55         65.88         9.39 o
   9   9  -9         30.70         24.62         6.87 o
  10   9  -9         34.33         28.14        14.32 o
  11   9  -9         50.59         54.88        10.64 o
  12   9  -9         26.21         24.44        25.77 o
  13   9  -9          5.48          4.90         7.82 o
  14   9  -9         29.25         25.14         8.10 o
  15   9  -9         84.42         62.20        16.92 o
 -10  10  -9         35.25         67.92        20.89 o
  -9  10  -9         52.46         48.14        16.43 o
  -8  10  -9         14.93         26.16        13.39 o
  -7  10  -9         29.32         51.39        17.32 o
  -6  10  -9         10.32         12.28        12.26 o
  -5  10  -9        175.29        185.68        24.44 o
  -4  10  -9        285.52        289.96        28.39 o
  -3  10  -9        102.80        118.62        18.63 o
  -2  10  -9        238.90        195.81        21.68 o
  -1  10  -9        432.20        373.37        28.18 o
   0  10  -9        155.74        123.91         9.87 o
   1  10  -9        603.54        548.09        20.32 o
   2  10  -9        157.90        161.31        11.05 o
   3  10  -9        182.68        205.26        16.63 o
   4  10  -9          3.07         -2.77         5.30 o
   5  10  -9          5.53          5.75         4.81 o
   6  10  -9        377.10        353.78        29.87 o
   7  10  -9         66.98         57.39         8.11 o
   8  10  -9         48.58         59.21         8.88 o
   9  10  -9          4.45          0.79         4.93 o
  10  10  -9         45.59         41.12         8.54 o
  11  10  -9         63.69         71.96        11.66 o
  12  10  -9         31.50         32.94        12.48 o
  13  10  -9         13.11          2.95        15.10 o
  14  10  -9          3.45          0.35         9.50 o
  -9  11  -9         12.31         16.04        12.29 o
  -8  11  -9         21.56         29.86        16.13 o
  -7  11  -9         29.75         43.80        16.26 o
  -6  11  -9         71.34         65.36        16.42 o
  -5  11  -9         14.80         26.46        11.88 o
  -4  11  -9         41.72         61.02        15.33 o
  -3  11  -9         96.23        147.66        20.57 o
  -2  11  -9         97.63        104.11        16.33 o
  -1  11  -9         64.91         79.93        14.84 o
   0  11  -9        254.58        277.31        15.54 o
   1  11  -9         70.73         91.13         9.22 o
   2  11  -9        707.58        766.24        33.85 o
   3  11  -9        473.42        480.72        27.49 o
   4  11  -9        201.32        185.45        17.16 o
   5  11  -9         67.71         50.05         9.96 o
   6  11  -9         64.07        101.20        13.71 o
   7  11  -9         24.26         31.32         9.10 o
   8  11  -9          3.58         -2.35         5.13 o
   9  11  -9        101.36         81.83        11.16 o
  10  11  -9         15.43          1.03         6.11 o
  11  11  -9          5.73          6.77         7.53 o
  12  11  -9         72.21         68.13        11.60 o
  13  11  -9          2.36          7.79         7.92 o
  -8  12  -9         30.74         12.22        12.38 o
  -7  12  -9         37.49         62.81        20.29 o
  -6  12  -9         76.11         77.62        18.55 o
  -5  12  -9          5.29         13.66         9.95 o
  -4  12  -9         46.08         47.74        15.53 o
  -3  12  -9        184.08        171.77        22.35 o
  -2  12  -9        299.09        315.68        28.65 o
  -1  12  -9        132.75        121.15        17.52 o
   0  12  -9         25.13         36.78         7.96 o
   1  12  -9         21.07         29.29         9.09 o
   2  12  -9        201.79        228.24        19.42 o
   3  12  -9        363.30        402.35        26.12 o
   4  12  -9        208.61        214.62        19.49 o
   5  12  -9         75.46         77.67        12.35 o
   6  12  -9        106.64        105.71        14.67 o
   7  12  -9         17.91         16.17         8.29 o
   8  12  -9          4.86          8.75         6.49 o
   9  12  -9         38.37         26.98        12.11 o
  10  12  -9          2.77         -4.35        10.06 o
  11  12  -9         14.98         31.33        15.29 o
  12  12  -9         55.39         60.85        16.10 o
  -8  13  -9          1.23         14.05        11.40 o
  -7  13  -9         11.41         -8.02        11.51 o
  -6  13  -9         10.75         29.87        14.78 o
  -5  13  -9         63.72         82.59        18.97 o
  -4  13  -9        298.94        298.24        31.53 o
  -3  13  -9        161.87        129.84        21.37 o
  -2  13  -9        299.52        268.82        27.84 o
  -1  13  -9         40.59         65.08        14.88 o
   0  13  -9        383.44        396.06        20.42 o
   1  13  -9        240.46        260.39        22.06 o
   2  13  -9        106.66        128.86        15.51 o
   3  13  -9        351.09        402.62        27.16 o
   4  13  -9         76.18         68.51        11.50 o
   5  13  -9         52.29         54.89        11.27 o
   6  13  -9        154.73        127.14        16.65 o
   7  13  -9          3.19          3.84         6.85 o
   8  13  -9        428.73        415.95        31.62 o
   9  13  -9         17.18         16.90         9.26 o
  10  13  -9         24.67         22.26         9.63 o
  11  13  -9          1.37         -0.08         5.93 o
  -7  14  -9         43.26         67.04        18.96 o
  -6  14  -9         14.34         -0.23        14.09 o
  -5  14  -9         11.36         -0.01         9.98 o
  -4  14  -9        211.69        181.57        26.62 o
  -3  14  -9         23.05         16.98        12.19 o
  -2  14  -9         12.14         17.78        10.38 o
  -1  14  -9         34.15         37.18        10.87 o
   0  14  -9         80.44         73.39         9.59 o
   1  14  -9        179.37        181.54        14.44 o
   2  14  -9        186.87        215.87        20.86 o
   3  14  -9        325.97        321.18        25.53 o
   4  14  -9         30.70         37.38        10.57 o
   5  14  -9         50.14         54.13        12.49 o
   6  14  -9        406.82        440.48        31.55 o
   7  14  -9         63.00         54.67        12.94 o
   8  14  -9         31.16         42.69        12.09 o
   9  14  -9         40.17         49.44        13.55 o
  10  14  -9         21.69         14.18         9.63 o
  11  14  -9         20.44         33.21        14.33 o
  12  14  -9          2.54         22.13        12.79 o
  -6  15  -9         32.92         39.45        17.04 o
  -5  15  -9         65.77         70.28        18.66 o
  -4  15  -9         98.31         66.76        16.90 o
  -3  15  -9        259.15        248.60        29.02 o
  -2  15  -9         11.15         18.18         9.62 o
  -1  15  -9         96.16         76.93        16.13 o
   0  15  -9         92.77        129.02        12.95 o
   1  15  -9         62.55         58.57         9.15 o
   2  15  -9        219.93        273.65        24.46 o
   3  15  -9         20.09         31.41        10.07 o
   4  15  -9        193.28        171.03        20.55 o
   5  15  -9         57.45         51.35        11.84 o
   6  15  -9         32.97         32.68        10.84 o
   7  15  -9         59.08         54.89        12.29 o
   8  15  -9          9.96         -3.54         7.98 o
   9  15  -9        210.09        193.27        23.72 o
  10  15  -9         14.29          6.79         8.20 o
  11  15  -9         17.83          6.02         8.66 o
  -5  16  -9         41.68         38.36        16.47 o
  -4  16  -9         69.05         83.66        19.71 o
  -3  16  -9         25.56         47.91        16.03 o
  -2  16  -9          0.79         -3.14        10.35 o
  -1  16  -9         97.34        104.78        19.68 o
   0  16  -9          7.95          6.04         5.65 o
   1  16  -9         98.94        110.32        12.87 o
   2  16  -9        264.27        282.20        20.27 o
   3  16  -9         44.25         57.40        12.63 o
   4  16  -9         27.14         36.91        11.51 o
   5  16  -9        154.01        135.20        19.08 o
   6  16  -9         23.41         36.64        12.58 o
   7  16  -9         25.71         22.63        10.51 o
   8  16  -9         35.51         29.50        10.38 o
   9  16  -9          6.36          7.34         6.96 o
  10  16  -9          6.31        -10.05        10.05 o
  -4  17  -9          4.40         -9.16        12.30 o
  -3  17  -9         98.94        100.77        20.93 o
  -2  17  -9        501.25        571.36        46.31 o
  -1  17  -9          2.11         -8.19        10.81 o
   0  17  -9         27.61         29.83         8.52 o
   1  17  -9         26.31         31.05         7.98 o
   2  17  -9         76.08         72.46        11.18 o
   3  17  -9          6.31          2.38         7.02 o
   4  17  -9        128.64        148.97        20.39 o
   5  17  -9         10.90         15.94         8.65 o
   6  17  -9         36.90         39.36        12.70 o
   7  17  -9         42.22         54.52        13.83 o
   8  17  -9        201.73        178.19        23.92 o
   9  17  -9          3.31         -5.94         6.66 o
  -2  18  -9        144.77        155.37        25.67 o
  -1  18  -9         46.54         39.72        15.27 o
   0  18  -9          4.01        -12.38        12.38 o
   1  18  -9         14.65         22.46         8.48 o
   2  18  -9          9.26          9.33         6.64 o
   3  18  -9         26.74         26.89         9.76 o
   4  18  -9         44.67         60.04        14.79 o
   5  18  -9          9.66         12.66         9.79 o
   6  18  -9         10.94         34.06        12.29 o
   7  18  -9        216.54        237.74        27.44 o
   8  18  -9         21.54         13.36        10.52 o
   1  19  -9          9.96         16.06        11.14 o
   2  19  -9         51.97         53.60        15.39 o
   3  19  -9         31.59         12.31         8.17 o
   4  19  -9         21.21         25.97        11.46 o
   5  19  -9         41.47         41.33        12.97 o
   6  19  -9         19.42         30.74        12.54 o
 -12   0  -8         19.40         46.88        16.77 o
 -11   0  -8         60.00         40.46        16.38 o
 -10   0  -8         44.86         71.81        17.64 o
  -9   0  -8        136.17        179.31        23.74 o
  -8   0  -8        309.43        280.88        28.54 o
  -7   0  -8        184.67        134.06        18.74 o
  -6   0  -8         60.64         51.95        10.19 o
  -5   0  -8        445.96        448.34        29.70 o
  -4   0  -8        384.40        410.65        26.66 o
  -3   0  -8        260.41        246.95        19.37 o
  -2   0  -8        806.64        776.33        32.16 o
  -1   0  -8        721.00        660.81        26.95 o
   0   0  -8        131.52        123.19        10.09 o
   1   0  -8        437.91        537.92        18.95 o
   2   0  -8       2047.06       1997.08        25.61 o
   3   0  -8        908.99        950.29        28.99 o
   4   0  -8       2906.01       3133.00        67.32 o
   5   0  -8       1424.48       1326.49        41.25 o
   6   0  -8        204.66        198.53        11.92 o
   7   0  -8        457.44        480.55        15.49 o
   8   0  -8        612.70        589.83        23.61 o
   9   0  -8       5245.99       5262.02        85.24 o
  10   0  -8        347.09        377.64        20.29 o
  11   0  -8        740.89        732.16        29.85 o
  12   0  -8          8.90          1.50        17.64 o
  13   0  -8         20.86          9.60         6.19 o
  14   0  -8         21.35         18.30        17.62 o
  15   0  -8          8.10         13.33         7.54 o
  16   0  -8          7.82          3.97         7.62 o
 -12   1  -8         24.66         25.31        13.27 o
 -11   1  -8        361.02        384.09        27.36 o
 -10   1  -8         21.25         40.84        10.41 o
  -9   1  -8        183.01        192.29        18.33 o
  -8   1  -8        329.51        297.98        24.19 o
  -7   1  -8        575.03        575.40        36.48 o
  -6   1  -8        343.50        330.52        19.30 o
  -5   1  -8         91.35        100.07        10.26 o
  -4   1  -8         17.45         13.63         4.90 o
  -3   1  -8        298.61        252.03        17.07 o
  -2   1  -8          6.11          5.11         3.29 o
  -1   1  -8       1624.84       1601.03        55.43 o
   0   1  -8        335.82        315.12        11.51 o
   1   1  -8        265.59        247.85         6.62 o
   2   1  -8        613.46        588.82        14.55 o
   3   1  -8        986.29       1017.21        23.72 o
   4   1  -8        610.17        701.37        32.37 o
   5   1  -8        836.52        761.22        26.38 o
   6   1  -8        138.87        140.00         5.24 o
   7   1  -8        482.17        485.35        12.31 o
   8   1  -8        619.33        588.45        15.61 o
   9   1  -8       1025.90       1040.58        22.77 o
  10   1  -8        105.80        105.15         8.04 o
  11   1  -8         92.18         84.36         7.62 o
  12   1  -8         10.42          7.72         4.60 o
  13   1  -8        180.45        202.58        12.56 o
  14   1  -8         88.93        100.67         9.58 o
  15   1  -8         30.23         24.54         5.89 o
  16   1  -8          7.48          6.93         6.29 o
 -12   2  -8          0.89         10.06        13.35 o
 -11   2  -8         32.71         45.36        15.25 o
 -10   2  -8          7.06          9.78        10.35 o
  -9   2  -8          7.14          4.63         6.15 o
  -8   2  -8         22.34         16.08         8.96 o
  -7   2  -8        133.46        127.41        18.29 o
  -6   2  -8        685.34        604.92        26.47 o
  -5   2  -8        458.95        420.03        20.83 o
  -4   2  -8        175.61        155.20        20.89 o
  -3   2  -8         70.17         76.24        10.34 o
  -2   2  -8        226.46        240.22        12.46 o
  -1   2  -8       1577.80       1640.40        38.83 o
   0   2  -8        417.91        401.63        19.61 o
   1   2  -8        189.62        196.06        12.02 o
   2   2  -8        136.14        136.56         4.04 o
   3   2  -8       1758.36       1801.17        22.45 o
   4   2  -8        664.19        750.38        13.47 o
   5   2  -8         47.96         62.55         6.33 o
   6   2  -8        674.76        573.47        11.75 o
   7   2  -8        836.92        719.88        17.55 o
   8   2  -8        255.12        227.41        10.75 o
   9   2  -8        403.40        389.74        13.73 o
  10   2  -8       1222.27       1375.33        28.59 o
  11   2  -8         65.79         96.59         8.29 o
  12   2  -8         27.38         20.47         5.13 o
  13   2  -8         57.72         45.33         6.90 o
  14   2  -8         24.22         22.53         5.95 o
  15   2  -8         99.44         91.68         9.76 o
  16   2  -8         27.41         26.13         7.58 o
 -12   3  -8          2.45         -4.35        10.40 o
 -11   3  -8          9.55         25.01        14.42 o
 -10   3  -8         58.14         46.08        17.26 o
  -9   3  -8        114.44        107.85        20.09 o
  -8   3  -8        291.84        289.82        29.79 o
  -7   3  -8        266.60        253.64        26.31 o
  -6   3  -8        312.06        285.36        26.72 o
  -5   3  -8        287.45        316.11        26.36 o
  -4   3  -8        295.92        301.55        24.01 o
  -3   3  -8        114.97        114.12         6.35 o
  -2   3  -8       1440.36       1480.71        25.27 o
  -1   3  -8       1130.82       1115.14        38.45 o
   0   3  -8       1340.98       1461.84        42.02 o
   1   3  -8        780.48        905.43        29.19 o
   2   3  -8        704.07        721.64        11.75 o
   3   3  -8        861.87        902.12        17.24 o
   4   3  -8       1270.98       1310.73        26.93 o
   5   3  -8       1301.66       1291.46        24.88 o
   6   3  -8        251.12        247.34         9.53 o
   7   3  -8        128.37        144.60         8.15 o
   8   3  -8        101.85        109.02         6.84 o
   9   3  -8        425.66        428.90        14.21 o
  10   3  -8        296.50        333.49        13.57 o
  11   3  -8        226.46        224.09        12.08 o
  12   3  -8          1.62         -0.92         4.50 o
  13   3  -8         16.83         19.61         5.29 o
  14   3  -8         12.93          9.17         5.49 o
  15   3  -8         42.80         34.51         8.02 o
  16   3  -8          3.00         -6.40         6.40 o
 -12   4  -8          7.02        -13.53        14.62 o
 -11   4  -8          5.34         16.46        11.42 o
 -10   4  -8         53.09         63.17        17.95 o
  -9   4  -8         18.07         11.98        10.17 o
  -8   4  -8        118.10        132.30        21.89 o
  -7   4  -8        124.59        123.57        20.73 o
  -6   4  -8        311.46        321.44        28.47 o
  -5   4  -8       1328.68       1397.58        57.92 o
  -4   4  -8        344.05        353.48        14.21 o
  -3   4  -8         46.06         49.85         8.10 o
  -2   4  -8        418.58        472.30        26.89 o
  -1   4  -8        752.00        723.13        31.31 o
   0   4  -8        204.71        237.03        16.11 o
   1   4  -8        988.77       1043.08        19.05 o
   2   4  -8        395.69        411.72        13.21 o
   3   4  -8        494.81        550.22        17.05 o
   4   4  -8        980.83       1009.28        23.00 o
   5   4  -8        619.88        608.93        13.05 o
   6   4  -8        204.08        192.06         9.56 o
   7   4  -8        135.69        140.39         7.89 o
   8   4  -8          6.27         -3.36         3.80 o
   9   4  -8        225.62        210.88        10.11 o
  10   4  -8         83.74         92.03         8.08 o
  11   4  -8        100.31        102.80         8.67 o
  12   4  -8         11.37         20.81         5.31 o
  13   4  -8         15.68         19.96         5.91 o
  14   4  -8         23.17         27.64         7.58 o
  15   4  -8         39.01         38.85         7.01 o
  16   4  -8         28.70         47.08        17.43 o
 -12   5  -8         45.26         47.40        16.73 o
 -11   5  -8         24.42         31.48        13.35 o
 -10   5  -8         31.39         41.89        15.76 o
  -9   5  -8         16.37         33.41        12.62 o
  -8   5  -8        122.86        126.16        20.54 o
  -6   5  -8        858.75        857.35        53.07 o
  -5   5  -8        234.32        216.95        12.88 o
  -4   5  -8        195.16        200.82        13.70 o
  -3   5  -8        618.51        600.32        33.40 o
  -2   5  -8         27.04         21.59         7.05 o
  -1   5  -8        890.19        905.50        20.89 o
   0   5  -8        203.92        212.65         9.02 o
   1   5  -8        316.72        283.17         9.90 o
   2   5  -8         61.58         55.13         4.50 o
   3   5  -8       3021.97       3361.45        43.75 o
   4   5  -8       1702.08       1755.34        32.43 o
   5   5  -8        163.69        125.37         5.44 o
   6   5  -8        160.48        171.72         7.70 o
   7   5  -8        123.50        130.81         7.66 o
   8   5  -8       2407.48       2349.76        52.40 o
   9   5  -8         97.42        104.74         7.49 o
  10   5  -8        359.42        393.99        15.31 o
  11   5  -8         27.83         25.88         5.63 o
  12   5  -8         16.82         13.42         6.57 o
  13   5  -8         38.01         43.33         6.83 o
  14   5  -8         92.23        123.14        10.77 o
  15   5  -8         40.62         41.79         9.10 o
 -12   6  -8         10.75         21.17        13.83 o
 -11   6  -8          2.73         13.59        14.60 o
 -10   6  -8         24.90         36.68        15.98 o
  -9   6  -8        115.11        104.61        20.47 o
  -8   6  -8         89.45        107.95        19.48 o
  -7   6  -8        113.54        149.33        21.73 o
  -6   6  -8        443.07        465.20        20.88 o
  -5   6  -8         24.01         25.73         4.88 o
  -4   6  -8        148.80        133.94         9.87 o
  -3   6  -8       1078.64       1052.27        46.33 o
  -2   6  -8        306.22        293.95        22.51 o
  -1   6  -8       1707.03       1806.41        31.56 o
   0   6  -8        219.02        256.65         7.96 o
   1   6  -8        363.21        415.08        13.26 o
   2   6  -8        235.69        245.16        10.12 o
   3   6  -8        642.09        605.10        13.94 o
   4   6  -8        322.82        379.99        16.83 o
   5   6  -8        105.77         96.62         4.70 o
   6   6  -8        329.16        302.06        10.25 o
   7   6  -8       2240.11       2168.66        34.79 o
   8   6  -8         17.01          9.64         3.39 o
   9   6  -8        142.77        153.94        10.33 o
  10   6  -8        164.60        179.06        10.37 o
  11   6  -8        159.26        179.61        11.17 o
  12   6  -8        471.99        507.02        19.12 o
  13   6  -8         63.31         80.77         8.63 o
  14   6  -8          9.23         14.67         6.74 o
  15   6  -8         44.13         50.45         9.62 o
 -11   7  -8          7.01         28.81        17.25 o
 -10   7  -8          3.87         13.29        16.38 o
  -9   7  -8        127.55        136.57        24.01 o
  -8   7  -8         20.79         39.27        14.84 o
  -7   7  -8        505.47        517.66        39.74 o
  -6   7  -8         67.65         66.00        13.42 o
  -5   7  -8        131.04        130.06        10.88 o
  -4   7  -8         84.42         90.21        15.39 o
  -3   7  -8         34.99         29.38         9.81 o
  -2   7  -8        225.75        209.84        19.40 o
  -1   7  -8        462.78        446.65        26.61 o
   0   7  -8        386.04        425.76         9.18 o
   1   7  -8        639.74        713.64        19.36 o
   2   7  -8        394.59        397.46        18.56 o
   3   7  -8        200.70        207.82         8.08 o
   4   7  -8         39.94         35.94         4.43 o
   5   7  -8        186.42        182.03        10.33 o
   6   7  -8        665.74        673.29        24.43 o
   7   7  -8        156.23        122.67         7.70 o
   8   7  -8        356.07        340.81        19.84 o
   9   7  -8        119.72        124.55         9.37 o
  10   7  -8        335.62        337.68        15.90 o
  11   7  -8         26.91         36.25         7.35 o
  12   7  -8        147.03        151.41        13.91 o
  13   7  -8         19.72         33.27         7.74 o
  14   7  -8         12.51          9.21         6.46 o
  15   7  -8         42.99         37.72        10.76 o
 -11   8  -8          6.83         -3.21        12.23 o
 -10   8  -8         34.38         25.38        14.88 o
  -9   8  -8         40.84         41.54        15.56 o
  -8   8  -8         41.38         39.53        14.97 o
  -7   8  -8        122.66        137.37        22.44 o
  -6   8  -8        132.25        141.21        23.29 o
  -5   8  -8        135.22        144.03        20.22 o
  -4   8  -8         36.51         43.20        12.03 o
  -3   8  -8        676.44        656.21        37.65 o
  -2   8  -8        439.11        387.40        27.13 o
  -1   8  -8        436.88        464.49        28.36 o
   0   8  -8        149.95        162.36         6.96 o
   1   8  -8        942.51        961.43        24.35 o
   2   8  -8        765.52        787.49        29.01 o
   3   8  -8         72.74         75.06         6.52 o
   4   8  -8         37.05         37.30         4.62 o
   5   8  -8       1631.45       1534.68        90.11 o
   6   8  -8       1051.75       1042.28        20.88 o
   7   8  -8        382.30        343.94        12.84 o
   8   8  -8        161.13        151.86         9.47 o
   9   8  -8         81.38         89.66         8.04 o
  10   8  -8        133.17        122.65        13.24 o
  11   8  -8         17.26         14.35         6.40 o
  12   8  -8        451.47        462.64        56.28 o
  13   8  -8         59.29         53.31        12.80 o
  14   8  -8          0.58         18.72         9.32 o
  15   8  -8         93.53         92.62        21.40 o
 -11   9  -8         64.34         48.49        18.00 o
 -10   9  -8          6.00         33.49        17.88 o
  -9   9  -8         20.36         14.21        10.45 o
  -8   9  -8         67.74         72.96        17.49 o
  -7   9  -8          0.67         -1.61        10.20 o
  -6   9  -8        128.88        146.81        13.27 o
  -5   9  -8         24.48         16.62         9.44 o
  -4   9  -8        166.69        138.34        19.16 o
  -3   9  -8        268.83        247.77        23.21 o
  -2   9  -8        601.65        566.55        34.17 o
  -1   9  -8         34.29         31.29         8.79 o
   0   9  -8        662.82        705.43        22.40 o
   1   9  -8        283.02        293.12        13.95 o
   2   9  -8         90.18         84.48         4.29 o
   3   9  -8        329.05        357.39        12.05 o
   4   9  -8         75.42         80.55        10.85 o
   5   9  -8        154.49        168.73        15.56 o
   6   9  -8        208.20        250.06        14.73 o
   7   9  -8         34.80         42.80         6.85 o
   8   9  -8         61.81         62.03        15.12 o
   9   9  -8         39.67         36.75         8.02 o
  10   9  -8         58.51         59.35        17.00 o
  11   9  -8          6.42         -5.59         5.72 o
  12   9  -8        149.91        132.96        15.38 o
  13   9  -8         32.37         17.69        10.48 o
  14   9  -8          8.39         22.53         8.56 o
  15   9  -8        108.39        101.49        20.60 o
 -10  10  -8         52.33         61.37        19.89 o
  -9  10  -8          2.16         25.23        12.45 o
  -8  10  -8        136.01        168.52        25.92 o
  -7  10  -8         64.77         87.19        19.50 o
  -6  10  -8         61.72         52.83        12.08 o
  -5  10  -8        179.59        183.80        24.43 o
  -4  10  -8         38.58         52.72        14.51 o
  -3  10  -8         83.67         62.40        13.72 o
  -2  10  -8        649.34        630.78        37.28 o
  -1  10  -8        103.83        127.30        10.52 o
   0  10  -8       1755.88       1727.17        39.03 o
   1  10  -8        710.87        698.23        22.85 o
   2  10  -8        187.46        173.07        14.80 o
   3  10  -8         92.63        125.63        13.32 o
   4  10  -8        323.85        309.91        20.98 o
   5  10  -8         66.90         67.17        10.44 o
   6  10  -8        461.92        456.37        27.85 o
   7  10  -8        361.54        397.08        30.34 o
   8  10  -8         31.23         37.74         7.59 o
   9  10  -8         28.98         30.66         7.05 o
  10  10  -8         20.40         16.57         6.81 o
  11  10  -8         46.50         46.55         9.65 o
  12  10  -8        155.13        193.29        18.36 o
  13  10  -8         19.04         33.62        14.75 o
  14  10  -8         38.64         61.36        17.22 o
 -10  11  -8          1.16         24.15        15.40 o
  -9  11  -8         18.34         18.54        13.50 o
  -8  11  -8         15.47         38.19        17.13 o
  -7  11  -8         19.08         10.65        11.40 o
  -6  11  -8         89.09         79.23        17.95 o
  -5  11  -8        183.50        159.54        22.45 o
  -4  11  -8         30.74         34.85        13.14 o
  -3  11  -8        396.16        453.40        34.11 o
  -2  11  -8        703.02        716.19        41.05 o
  -1  11  -8          0.76         -1.51         8.18 o
   0  11  -8        489.31        533.01        21.51 o
   1  11  -8        212.72        237.27        14.06 o
   2  11  -8         69.39         90.23        12.30 o
   3  11  -8         99.30        104.32        13.10 o
   4  11  -8         56.33         58.81        10.53 o
   5  11  -8         91.17         95.19        13.08 o
   6  11  -8        109.71        106.11        14.54 o
   7  11  -8         13.48         21.08         8.90 o
   8  11  -8        180.40        230.11        25.14 o
   9  11  -8        228.89        228.46        17.19 o
  10  11  -8          7.73         -7.41         7.41 o
  11  11  -8         29.74         22.74         8.37 o
  12  11  -8         69.33         90.46        13.82 o
  13  11  -8         12.30         15.02         8.74 o
  14  11  -8          0.26         28.34        13.66 o
  -9  12  -8         59.58         54.85        17.05 o
  -8  12  -8         13.77         13.21        11.01 o
  -7  12  -8         18.21         17.61        12.19 o
  -6  12  -8         28.45         25.28        12.39 o
  -5  12  -8        118.20        124.78        20.64 o
  -4  12  -8        181.01        220.92        26.46 o
  -3  12  -8        588.74        555.39        39.18 o
  -2  12  -8         83.84         86.37        16.98 o
  -1  12  -8        135.22        157.65        16.81 o
   0  12  -8         42.41         44.59         7.06 o
   1  12  -8        205.39        222.06        14.53 o
   2  12  -8        496.78        528.02        29.57 o
   3  12  -8        473.52        444.90        27.53 o
   4  12  -8         25.75         34.48         9.14 o
   5  12  -8        100.04         89.10        13.37 o
   6  12  -8        251.59        288.77        23.45 o
   7  12  -8         31.26         28.34         9.40 o
   8  12  -8          8.38          8.50         6.33 o
   9  12  -8          8.95         15.38        11.39 o
  10  12  -8         18.55          9.50         7.10 o
  11  12  -8         59.83         64.20        10.62 o
  12  12  -8        147.08        151.33        16.63 o
  13  12  -8         58.69         52.35        15.72 o
  14  12  -8         25.85         24.23        11.89 o
  -8  13  -8         30.08         41.03        15.29 o
  -7  13  -8         11.94         24.89        13.83 o
  -6  13  -8         62.64         46.41        14.02 o
  -5  13  -8         23.95         35.03        14.31 o
  -4  13  -8        196.87        180.31        26.10 o
  -3  13  -8        153.77        154.07        22.09 o
  -2  13  -8        146.68        162.18        21.74 o
  -1  13  -8         23.12         29.69         6.54 o
   0  13  -8         77.94         76.22        18.62 o
   1  13  -8         82.68         85.07         9.89 o
   2  13  -8        130.80        129.31        15.74 o
   3  13  -8         95.14        121.67        16.00 o
   4  13  -8         90.39         93.09        13.72 o
   5  13  -8        168.51        186.10        19.62 o
   6  13  -8         18.48         20.07         8.56 o
   7  13  -8         18.08         18.14         7.40 o
   8  13  -8         54.95         58.24        13.20 o
   9  13  -8        124.39        139.55        19.92 o
  10  13  -8          1.13         11.96         7.92 o
  11  13  -8          4.32         24.67        13.67 o
  12  13  -8         50.39         67.44        18.14 o
  -8  14  -8         65.09         68.65        19.00 o
  -7  14  -8         43.00         53.17        17.21 o
  -6  14  -8        133.57        138.67        25.42 o
  -5  14  -8         42.27         39.37        14.08 o
  -4  14  -8        287.26        301.53        31.21 o
  -3  14  -8        179.48        174.96        23.22 o
  -2  14  -8         22.64         30.30        12.51 o
  -1  14  -8         14.22          5.82         4.86 o
   0  14  -8        201.67        215.85        15.81 o
   1  14  -8        148.20        178.61        14.19 o
   2  14  -8         65.98         90.10        14.30 o
   3  14  -8         54.42         47.54        11.60 o
   4  14  -8         73.50         86.96        14.33 o
   5  14  -8         23.45         49.25        12.13 o
   6  14  -8         75.44         77.92        14.33 o
   7  14  -8         78.44         61.73        12.71 o
   8  14  -8         17.76         29.64        10.54 o
   9  14  -8          2.76         10.51         9.80 o
  10  14  -8         84.17         78.78        15.94 o
  11  14  -8         22.35         41.42        10.72 o
  12  14  -8         19.87         32.50        13.58 o
  -7  15  -8          4.96         23.96        15.95 o
  -6  15  -8         37.65         39.82        15.95 o
  -5  15  -8         21.96         46.99        17.70 o
  -4  15  -8         22.67         29.29        14.32 o
  -3  15  -8          3.51         12.62        11.26 o
  -2  15  -8         28.38         22.57        10.61 o
  -1  15  -8         25.87         14.55         5.32 o
   0  15  -8         37.19         39.94         8.05 o
   1  15  -8         49.55         49.86        12.08 o
   2  15  -8         40.27         56.50        12.76 o
   3  15  -8        207.92        230.63        22.61 o
   4  15  -8         69.01         61.06        13.65 o
   5  15  -8         19.33         19.59         9.13 o
   6  15  -8         70.27         56.61        12.61 o
   7  15  -8         27.15         17.83         8.45 o
   8  15  -8         67.31         80.76        14.89 o
   9  15  -8         87.89        100.14        18.16 o
  10  15  -8        110.40        106.77        19.40 o
  11  15  -8         28.71         27.10        13.44 o
  -6  16  -8          3.45          1.86        10.18 o
  -5  16  -8          6.07         19.92        11.07 o
  -4  16  -8        219.30        191.26        26.98 o
  -3  16  -8         78.02         66.90        16.39 o
  -2  16  -8        171.95        137.79        22.62 o
  -1  16  -8          8.09          5.01        12.16 o
   0  16  -8         21.56         23.79         6.76 o
   1  16  -8          4.79          6.17        18.29 o
   2  16  -8        380.78        388.98        30.50 o
   3  16  -8        233.68        228.26        23.62 o
   4  16  -8        135.13        136.22        18.96 o
   5  16  -8         12.39         22.39        10.80 o
   6  16  -8         70.19         82.13        15.47 o
   7  16  -8         22.03         31.66        11.10 o
   8  16  -8         36.18         26.12        11.25 o
   9  16  -8         32.96          8.82         8.78 o
  10  16  -8         15.64         21.99        11.27 o
  -5  17  -8          5.57         18.95        13.59 o
  -4  17  -8         84.83        105.41        22.15 o
  -3  17  -8         26.26         52.81        15.09 o
  -2  17  -8         22.32         10.67         8.59 o
  -1  17  -8        247.68        274.28        20.53 o
   0  17  -8        114.20        143.09        17.63 o
   1  17  -8          5.98          7.74         6.37 o
   2  17  -8         64.09         33.53        10.88 o
   3  17  -8          7.86         17.73         9.55 o
   4  17  -8         40.77         66.00        15.10 o
   5  17  -8        105.93         73.52        15.88 o
   6  17  -8         21.95         16.79        10.08 o
   7  17  -8         66.15         59.55        13.90 o
   8  17  -8          2.02          1.38         8.68 o
   9  17  -8          1.06        -10.94        10.94 o
  -3  18  -8         42.37         65.16        18.19 o
  -2  18  -8         39.44         49.11        16.06 o
  -1  18  -8         12.24          6.38        11.69 o
   0  18  -8          2.42         -6.45         6.45 o
   1  18  -8         15.70         10.42         6.69 o
   2  18  -8         38.84         28.11        11.13 o
   3  18  -8          5.22         -1.43         7.88 o
   4  18  -8         27.87         28.89        10.53 o
   5  18  -8        102.44         97.56        17.62 o
   6  18  -8         34.33         41.76        13.17 o
   7  18  -8         57.68         82.32        17.11 o
   8  18  -8          9.15         17.81        10.03 o
  -1  19  -8         63.06         54.44        17.61 o
   0  19  -8         69.17         71.21        12.11 o
   1  19  -8         20.68         17.08         7.54 o
   2  19  -8          7.81         19.25        10.56 o
   3  19  -8         42.08         40.38        12.86 o
   4  19  -8         27.54         59.83        15.29 o
   5  19  -8         13.54          6.91         7.10 o
   6  19  -8         60.72         41.92        13.78 o
   7  19  -8         27.13         31.81        13.62 o
   0  20  -8          4.12         10.93        10.38 o
   1  20  -8         24.97         15.16         9.41 o
   2  20  -8          7.21          9.18         7.86 o
   3  20  -8         53.58         46.80        13.57 o
   4  20  -8          0.50          1.27         7.11 o
   5  20  -8          9.31          5.04         9.10 o
 -13   1  -7          0.22          9.64        10.51 o
 -12   1  -7         21.55         28.99        16.31 o
 -11   1  -7        106.78         91.87        17.06 o
 -10   1  -7         99.30        111.75        27.59 o
  -9   1  -7        338.53        356.69        23.37 o
  -8   1  -7         68.95         50.04         8.97 o
  -7   1  -7         62.88         69.36        10.20 o
  -6   1  -7        226.25        194.54        14.66 o
  -5   1  -7         86.26         94.06         9.83 o
  -4   1  -7        255.24        264.66        14.53 o
  -3   1  -7        147.09        145.31        10.14 o
  -2   1  -7       1501.47       1775.46        50.39 o
  -1   1  -7        590.88        502.69        15.77 o
   0   1  -7        121.03        119.48        11.05 o
   1   1  -7        599.52        568.84        10.43 o
   2   1  -7        443.13        422.34         7.13 o
   3   1  -7       3179.81       3420.97        52.20 o
   4   1  -7       1216.26       1331.92        19.86 o
   5   1  -7       1004.10       1026.55        14.84 o
   6   1  -7        571.82        567.92        11.45 o
   7   1  -7        495.18        443.55         8.60 o
   8   1  -7        118.97        119.35         7.57 o
   9   1  -7        506.85        506.12        15.64 o
  10   1  -7        685.54        658.81        19.31 o
  11   1  -7         12.19          5.37         5.16 o
  12   1  -7        248.03        200.39        15.91 o
  13   1  -7         14.52         16.70         5.03 o
  14   1  -7         48.60         61.06         8.04 o
  15   1  -7         36.07         23.21         6.03 o
  16   1  -7         26.46         38.30         9.23 o
 -13   2  -7         15.95         26.05        14.00 o
 -12   2  -7         17.22         39.45        17.87 o
 -11   2  -7         51.50         53.54        15.04 o
 -10   2  -7         15.09         12.07        10.60 o
  -9   2  -7         13.57         17.29         7.36 o
  -8   2  -7        180.54        196.38        16.85 o
  -7   2  -7         60.66         52.59        13.17 o
  -6   2  -7        152.15        135.54        12.79 o
  -5   2  -7         16.05         19.44         5.99 o
  -4   2  -7        224.47        237.10        14.02 o
  -3   2  -7        160.10        128.04         9.57 o
  -2   2  -7        100.08         92.22         7.62 o
  -1   2  -7         11.16         26.74         4.04 o
   0   2  -7         82.77         87.64         8.73 o
   1   2  -7        773.33        878.07        16.10 o
   2   2  -7        296.36        338.80        11.01 o
   3   2  -7       2108.85       2125.39        24.90 o
   4   2  -7        513.95        651.86        17.72 o
   5   2  -7       2620.28       2664.09        37.51 o
   6   2  -7        502.21        488.65        10.10 o
   7   2  -7        395.73        370.87         8.79 o
   8   2  -7         45.24         43.76         4.64 o
   9   2  -7        339.50        365.09        13.39 o
  10   2  -7         41.58         40.31         5.59 o
  11   2  -7        242.23        245.13        18.63 o
  12   2  -7          9.12          8.94         4.39 o
  13   2  -7          8.89         11.89         4.83 o
  14   2  -7          2.47         -3.91         5.06 o
  15   2  -7          6.69          8.31         5.46 o
  16   2  -7          2.00         -3.13         6.99 o
 -12   3  -7          5.68          2.96        11.80 o
 -11   3  -7          8.68         19.61        11.93 o
 -10   3  -7         23.39         17.83        12.17 o
  -9   3  -7         21.85         17.98        13.39 o
  -8   3  -7        180.60        208.29        25.05 o
  -7   3  -7        309.61        309.91        28.76 o
  -6   3  -7        240.80        252.09        24.34 o
  -5   3  -7        200.58        196.88        20.55 o
  -4   3  -7        344.46        361.50        13.72 o
  -3   3  -7        676.16        682.55        17.41 o
  -2   3  -7         54.36         58.25         9.34 o
  -1   3  -7        259.09        278.32        17.58 o
   0   3  -7       4687.15       5088.86        95.54 o
   1   3  -7        878.29        876.83        16.41 o
   2   3  -7       1569.15       1749.10        22.56 o
   3   3  -7       1582.70       1747.02        29.14 o
   4   3  -7         53.45         28.95         3.14 o
   5   3  -7       1107.90       1071.59        19.34 o
   6   3  -7        227.60        225.59         9.40 o
   7   3  -7        631.91        751.78        16.71 o
   8   3  -7        147.19        151.70        10.16 o
   9   3  -7        644.37        596.83        17.23 o
  10   3  -7        305.20        320.71        13.45 o
  11   3  -7         44.03         49.90         8.38 o
  12   3  -7         69.28         69.50         7.59 o
  13   3  -7         59.04         62.72         7.81 o
  14   3  -7          5.86         12.82         5.15 o
  15   3  -7          1.83          4.26         5.50 o
  16   3  -7          6.57         11.74         6.20 o
 -12   4  -7          1.24         -6.30        13.56 o
 -11   4  -7          0.67          8.12        14.19 o
 -10   4  -7          7.30          7.46        11.47 o
  -9   4  -7         24.67         41.37        15.40 o
  -8   4  -7        123.62        129.20        21.20 o
  -7   4  -7        103.37        116.67        19.04 o
  -6   4  -7        294.34        285.13        26.64 o
  -5   4  -7        216.93        222.27        12.45 o
  -4   4  -7        312.34        305.62        13.40 o
  -3   4  -7        212.25        213.49        18.88 o
  -2   4  -7        371.01        346.73        22.03 o
  -1   4  -7         15.92         20.82         4.14 o
   0   4  -7        315.24        380.53         9.31 o
   1   4  -7       2016.46       2135.26        39.31 o
   2   4  -7        520.41        611.33        10.02 o
   3   4  -7         23.82         27.03         6.15 o
   4   4  -7        271.07        300.03         7.68 o
   5   4  -7        259.53        257.61         8.98 o
   6   4  -7        116.32        112.20         6.68 o
   7   4  -7        400.32        407.05        12.22 o
   8   4  -7        708.11        719.46        17.88 o
   9   4  -7         77.81         62.48         6.06 o
  10   4  -7        139.14        134.11         8.98 o
  11   4  -7         89.47         86.62         8.09 o
  12   4  -7         44.32         40.54         5.87 o
  13   4  -7         35.60         32.62         5.72 o
  14   4  -7         14.47         15.84         5.41 o
  15   4  -7         20.92         39.07         7.58 o
  16   4  -7          8.51          4.00         5.85 o
 -12   5  -7        142.86        154.70        27.02 o
 -11   5  -7          4.87          5.75        10.11 o
 -10   5  -7         59.07         32.66        14.05 o
  -9   5  -7        203.50        252.93        29.79 o
  -8   5  -7        647.43        662.76        44.65 o
  -7   5  -7        142.12        138.65        21.25 o
  -6   5  -7        309.31        294.53        16.06 o
  -5   5  -7        254.14        248.97        13.91 o
  -4   5  -7        684.55        716.88        22.13 o
  -3   5  -7         14.39         14.79         8.08 o
  -2   5  -7        233.17        287.56        20.48 o
  -1   5  -7       1216.21       1285.71        24.17 o
   0   5  -7       2087.16       2348.21        24.48 o
   1   5  -7        588.68        583.30        14.86 o
   2   5  -7        244.44        214.83        10.89 o
   3   5  -7       2551.99       2636.76        49.83 o
   4   5  -7       3093.18       3356.75        58.20 o
   5   5  -7        166.09        172.52         7.09 o
   6   5  -7        121.70        125.94         7.02 o
   7   5  -7        989.32       1052.40        23.23 o
   8   5  -7       2206.03       2129.67        57.58 o
   9   5  -7        804.72        840.43        21.87 o
  10   5  -7        103.70        106.09         9.71 o
  11   5  -7          0.92          4.84         4.24 o
  12   5  -7         81.64         78.88         8.25 o
  13   5  -7         58.34         59.81         7.41 o
  14   5  -7         74.91         84.74         9.25 o
  15   5  -7         27.71         45.06         8.09 o
  16   5  -7         24.13         42.04        14.34 o
 -12   6  -7          4.52         17.06        14.41 o
 -11   6  -7         25.55          5.71        11.36 o
 -10   6  -7         50.23         39.76        14.51 o
  -9   6  -7        270.79        280.29        31.76 o
  -8   6  -7        212.19        232.75        27.13 o
  -7   6  -7         33.43         57.87        14.39 o
  -6   6  -7         25.83         20.75         5.61 o
  -5   6  -7        175.73        164.29        11.69 o
  -4   6  -7          5.30          6.54         7.05 o
  -3   6  -7        132.31        123.05        15.24 o
  -2   6  -7        348.49        407.00        24.80 o
  -1   6  -7        240.31        271.86         6.42 o
   0   6  -7        112.11        123.65         4.57 o
   1   6  -7        488.30        511.12        30.59 o
   2   6  -7        138.17        178.78        14.44 o
   3   6  -7        273.33        252.75         9.23 o
   4   6  -7         19.31         30.50         2.47 o
   5   6  -7       1256.78       1195.63        28.20 o
   6   6  -7         25.63         24.35         3.94 o
   7   6  -7        355.20        389.37        15.96 o
   8   6  -7       1146.91       1053.40        25.22 o
   9   6  -7        101.25        101.02         7.85 o
  10   6  -7        137.25        164.53        10.05 o
  11   6  -7        256.25        221.82        12.00 o
  12   6  -7          3.09         13.37         5.60 o
  13   6  -7         89.88         96.48         9.60 o
  14   6  -7        162.02        166.99        12.24 o
  15   6  -7         22.60         22.59         6.43 o
 -12   7  -7         14.14         39.26        18.09 o
 -11   7  -7         77.20         69.56        19.04 o
 -10   7  -7        176.54        176.15        26.73 o
  -9   7  -7         29.47         24.13        10.65 o
  -8   7  -7        265.75        318.72        20.04 o
  -7   7  -7        402.93        447.90        22.50 o
  -6   7  -7         33.23         33.39         6.74 o
  -5   7  -7         92.54        106.43         9.97 o
  -4   7  -7          0.93         -2.12         7.52 o
  -3   7  -7         51.62         52.21        11.05 o
  -2   7  -7        360.03        378.25        25.05 o
  -1   7  -7        409.64        401.27         8.04 o
   0   7  -7        135.38        127.17         8.09 o
   1   7  -7        131.83        148.93        12.62 o
   2   7  -7        855.39        831.14        43.70 o
   3   7  -7         14.45         11.45         4.44 o
   5   7  -7        159.35        140.27        15.74 o
   6   7  -7         32.89         34.49         4.40 o
   7   7  -7         98.81         91.52         7.25 o
   8   7  -7        980.09       1019.79        25.00 o
   9   7  -7         56.35         57.45         9.44 o
  10   7  -7        211.80        214.67        11.52 o
  11   7  -7        221.43        223.47        12.39 o
  12   7  -7        247.24        249.32        17.17 o
  13   7  -7         13.04         17.42         5.23 o
  14   7  -7          0.25          9.47         5.21 o
  15   7  -7         12.38         10.26        13.19 o
 -11   8  -7         26.84         48.03        18.71 o
 -10   8  -7         24.95         15.48        13.54 o
  -9   8  -7          9.30         11.41        10.25 o
  -8   8  -7         32.02         35.39         7.81 o
  -7   8  -7         72.95         64.69         9.65 o
  -6   8  -7         39.64         29.95         7.17 o
  -5   8  -7        117.00        129.11        19.15 o
  -4   8  -7        562.97        546.01        35.03 o
  -3   8  -7        404.00        419.71        29.40 o
  -2   8  -7        262.72        248.25        21.34 o
  -1   8  -7        282.21        321.41        11.64 o
   0   8  -7        166.22        187.21        10.49 o
   1   8  -7        240.65        277.44        16.69 o
   2   8  -7        323.38        377.36        19.65 o
   3   8  -7        132.60        136.99         6.53 o
   4   8  -7        283.71        299.76        18.85 o
   5   8  -7         26.40         26.51         8.81 o
   6   8  -7        934.22        802.57        40.24 o
   7   8  -7        478.11        448.21        30.78 o
   8   8  -7        593.14        578.10        24.63 o
   9   8  -7        230.18        228.19        17.70 o
  10   8  -7         36.57         16.88         8.15 o
  11   8  -7         15.88         13.43         6.17 o
  12   8  -7        380.22        350.55        17.00 o
  13   8  -7         13.75         26.24         7.26 o
  14   8  -7          1.04          6.85         5.37 o
  15   8  -7        109.40         72.89        19.06 o
 -11   9  -7          2.70         -5.22        11.21 o
 -10   9  -7          8.40          5.93        13.06 o
  -9   9  -7        151.36        151.40        24.29 o
  -8   9  -7        198.36        199.08        17.11 o
  -7   9  -7         18.51         16.18         6.60 o
  -6   9  -7        147.48        154.20        16.95 o
  -5   9  -7        445.47        439.05        33.91 o
  -4   9  -7        151.93        181.43        21.08 o
  -3   9  -7        763.29        719.75        39.17 o
  -2   9  -7        281.78        287.02        23.42 o
  -1   9  -7         60.24         76.76         8.10 o
   0   9  -7        742.84        765.76        32.82 o
   1   9  -7          6.86          3.84         1.20 o
   2   9  -7        161.20        127.52         8.35 o
   3   9  -7        248.65        230.59         8.36 o
   4   9  -7       1356.43       1295.22        43.34 o
   5   9  -7         74.32         79.46        11.65 o
   6   9  -7        230.56        235.42        21.99 o
   7   9  -7        238.58        238.65        22.86 o
   8   9  -7        235.93        221.29        22.86 o
   9   9  -7        109.11        109.87        12.14 o
  10   9  -7         51.26         53.45         6.80 o
  11   9  -7         28.47         34.40         5.85 o
  12   9  -7        221.55        190.70        31.48 o
  13   9  -7         70.50         69.21        11.96 o
  14   9  -7         12.24          5.35        14.66 o
  15   9  -7         41.38         50.70        17.61 o
 -11  10  -7         31.38         33.81        17.90 o
 -10  10  -7         31.12         23.98        12.76 o
  -9  10  -7         19.89         18.12        13.35 o
  -8  10  -7         92.84        104.78        13.56 o
  -7  10  -7         97.43        104.89        12.43 o
  -6  10  -7        196.20        199.68        24.85 o
  -5  10  -7       1052.52       1055.91        54.19 o
  -4  10  -7        264.23        242.91        24.60 o
  -3  10  -7        264.98        308.18        26.52 o
  -2  10  -7        582.74        560.30        33.68 o
  -1  10  -7        663.79        615.78        24.74 o
   0  10  -7       1160.52       1112.22        30.03 o
   1  10  -7        176.74        148.04        14.00 o
   2  10  -7        762.08        809.16        33.39 o
   3  10  -7        739.44        697.99        31.41 o
   4  10  -7        157.95        139.57        14.54 o
   5  10  -7       1131.41       1096.69        42.52 o
   6  10  -7        473.62        483.75        21.50 o
   7  10  -7         83.34         99.46        16.14 o
   8  10  -7          4.91         10.82         8.06 o
   9  10  -7         69.55         75.98        15.58 o
  10  10  -7         47.30         32.47         8.35 o
  11  10  -7          1.70          5.08         5.86 o
  12  10  -7        278.14        281.99        31.80 o
  13  10  -7         44.16         40.22         9.42 o
  14  10  -7          7.67         17.83        11.29 o
 -10  11  -7          7.42         40.43        15.40 o
  -9  11  -7         26.53          7.29        12.60 o
  -8  11  -7         35.03         31.28         8.84 o
  -7  11  -7         25.42         15.36         6.60 o
  -6  11  -7          4.13         12.40        12.01 o
  -5  11  -7         73.14         99.32        18.24 o
  -4  11  -7        274.56        257.44        26.66 o
  -3  11  -7        470.28        480.56        34.24 o
  -2  11  -7        280.45        214.11        22.35 o
  -1  11  -7        159.27        194.21        13.42 o
   0  11  -7        987.65       1022.73        30.01 o
   1  11  -7         49.11         54.89         9.59 o
   2  11  -7        315.68        337.27        22.31 o
   3  11  -7        382.84        433.67        25.63 o
   4  11  -7          1.49         -6.82         6.82 o
   5  11  -7        239.35        205.06        18.46 o
   6  11  -7         43.36         32.91         9.26 o
   7  11  -7         91.99         72.29         9.35 o
   8  11  -7         64.57         54.46        13.76 o
   9  11  -7        108.32        108.62        18.19 o
  10  11  -7         36.90         49.79        15.70 o
  11  11  -7         55.95         41.14        13.72 o
  12  11  -7         13.01         27.12         9.06 o
  13  11  -7          1.32         -4.19         5.99 o
  14  11  -7          5.64         -2.33         7.55 o
 -10  12  -7          0.49          2.12         9.29 o
  -9  12  -7         69.80        100.52        22.71 o
  -8  12  -7         93.78        106.60        22.88 o
  -7  12  -7         50.45         48.05        10.27 o
  -6  12  -7          0.22         -7.11         7.91 o
  -5  12  -7         32.07         56.81        15.99 o
  -4  12  -7         35.23         31.93        10.86 o
  -3  12  -7        137.45        141.82        20.25 o
  -2  12  -7        546.30        571.61        36.94 o
  -1  12  -7        276.74        243.79        15.51 o
   0  12  -7        785.88        774.45        27.14 o
   1  12  -7         44.81         51.53        10.47 o
   2  12  -7         51.00         34.92         9.12 o
   3  12  -7        387.02        432.63        27.13 o
   4  12  -7        201.05        241.55        20.73 o
   5  12  -7        190.35        196.90        18.79 o
   6  12  -7        116.32        105.21        14.87 o
   7  12  -7          4.82          2.22         5.69 o
   8  12  -7        174.00        183.88        20.46 o
   9  12  -7         75.79         87.91        17.16 o
  10  12  -7        102.62         90.49        17.18 o
  11  12  -7          2.43          1.98         6.94 o
  12  12  -7         42.80         51.63        13.58 o
  13  12  -7         45.23         57.50        11.86 o
  14  12  -7         51.42         37.05        12.65 o
  -9  13  -7          5.70         15.03        12.01 o
  -8  13  -7         35.84         34.54        13.67 o
  -7  13  -7         29.21         60.59        17.23 o
  -6  13  -7          5.51          1.84         8.50 o
  -5  13  -7        187.71        222.50        27.44 o
  -4  13  -7         31.41         38.66        11.84 o
  -3  13  -7        382.44        420.41        34.36 o
  -2  13  -7         89.41         90.45        16.25 o
  -1  13  -7        235.98        265.17        17.36 o
   0  13  -7         57.29         65.14         9.13 o
   1  13  -7        288.27        367.67        26.06 o
   2  13  -7        180.41        166.16        17.53 o
   3  13  -7        587.16        577.06        33.19 o
   4  13  -7         86.25         99.69        14.39 o
   5  13  -7         30.14         26.71         9.18 o
   6  13  -7         35.58         21.15         8.69 o
   7  13  -7         46.16         54.02        13.56 o
   8  13  -7         23.53         25.51        11.16 o
   9  13  -7        352.18        388.23        23.28 o
  10  13  -7        243.69        227.62        27.64 o
  11  13  -7         11.99         14.71        11.36 o
  12  13  -7          9.84          5.35         6.95 o
  13  13  -7          7.13          7.21         9.29 o
  -8  14  -7         16.08          0.05         8.39 o
  -7  14  -7         49.34         35.56        14.62 o
  -6  14  -7        120.15        128.78        22.99 o
  -5  14  -7         99.35         91.38        19.34 o
  -4  14  -7        186.54        161.64        23.85 o
  -3  14  -7        106.74         91.64        17.83 o
  -2  14  -7         95.52         69.52        15.04 o
  -1  14  -7         32.85         18.18         6.55 o
   0  14  -7          0.33         -1.60         5.19 o
   1  14  -7         44.08         33.51         9.76 o
   2  14  -7        175.17        172.72        19.21 o
   3  14  -7         46.56         43.76        10.90 o
   4  14  -7         15.10         33.30        10.55 o
   5  14  -7          9.62         12.28         8.53 o
   6  14  -7         34.48         34.93        11.04 o
   7  14  -7         44.88         30.48        10.17 o
   8  14  -7         42.72         38.52        12.66 o
   9  14  -7        327.13        302.51        28.87 o
  10  14  -7         22.44         31.58         8.74 o
  11  14  -7        200.62        203.26        31.27 o
  12  14  -7         46.87         64.55        16.59 o
  -8  15  -7         11.36         16.01        14.54 o
  -7  15  -7         22.92         50.77        17.56 o
  -6  15  -7         31.38         42.15        14.29 o
  -5  15  -7         28.91         36.11        13.89 o
  -4  15  -7        544.50        542.16        42.84 o
  -3  15  -7        838.28        914.33        54.41 o
  -2  15  -7        119.69         88.95        17.65 o
  -1  15  -7         68.70         67.10        10.09 o
   0  15  -7         30.97         29.75         7.73 o
   1  15  -7         96.35        105.11        15.73 o
   2  15  -7         39.33         36.01        10.45 o
   3  15  -7        211.47        235.17        23.20 o
   4  15  -7        108.94        101.96        16.41 o
   5  15  -7        546.45        531.53        35.62 o
   6  15  -7          1.34         10.58         8.89 o
   7  15  -7         16.51         21.01         8.61 o
   8  15  -7         10.10         -9.17        10.14 o
   9  15  -7         14.65         14.69         9.39 o
  10  15  -7          6.55         20.35        11.53 o
  11  15  -7        105.52        143.85        22.99 o
  -7  16  -7          4.70          9.32        13.80 o
  -6  16  -7         36.14         58.32        19.00 o
  -5  16  -7         15.95         27.20        12.52 o
  -4  16  -7        229.43        229.78        30.19 o
  -3  16  -7         10.55          5.97        10.94 o
  -2  16  -7         25.68         25.84        13.94 o
  -1  16  -7         14.36         10.15         6.56 o
   0  16  -7         27.57         29.10        10.02 o
   1  16  -7         86.30         99.29        16.21 o
   2  16  -7         60.90         68.09        14.50 o
   3  16  -7         76.41         64.97        13.24 o
   4  16  -7         81.45         72.82        14.34 o
   5  16  -7         51.59         60.31        13.97 o
   6  16  -7        171.15        190.25        22.77 o
   7  16  -7          4.02          5.70         8.43 o
   8  16  -7         20.10         30.31        11.09 o
   9  16  -7          8.32         -2.47        10.16 o
  10  16  -7          4.01         19.57        12.11 o
  -5  17  -7         34.11         25.52        13.18 o
  -4  17  -7         20.37         29.16        16.17 o
  -2  17  -7         88.54         68.07        17.88 o
  -1  17  -7        335.69        372.16        23.65 o
   0  17  -7        243.56        247.06        19.49 o
   1  17  -7          0.44          6.52         8.97 o
   2  17  -7         15.12         15.55         9.12 o
   3  17  -7        161.12        133.16        19.00 o
   4  17  -7         62.76         52.26        14.00 o
   5  17  -7         61.59         65.32        15.67 o
   6  17  -7          6.69         29.51        11.65 o
   7  17  -7         69.01         62.75        15.20 o
   8  17  -7         20.42         20.34         9.80 o
   9  17  -7          2.54          1.58         9.42 o
  -4  18  -7         66.53         41.47        15.22 o
  -3  18  -7         16.92         19.92        15.88 o
  -2  18  -7        112.15        106.40        21.88 o
  -1  18  -7         31.28         38.47         8.66 o
   0  18  -7         29.12         37.74         8.78 o
   1  18  -7         28.13         16.79         7.73 o
   2  18  -7         68.46         65.76        14.73 o
   3  18  -7         33.62         46.22        12.97 o
   4  18  -7         73.99         78.81        15.63 o
   5  18  -7         99.11        106.26        18.51 o
   6  18  -7         45.76         60.25        15.69 o
   7  18  -7         34.21         25.43        11.33 o
   8  18  -7          6.39         14.90        11.32 o
  -1  19  -7          9.90         20.46         9.47 o
   0  19  -7         40.35         33.64        17.94 o
   1  19  -7         57.00         69.59        12.47 o
   2  19  -7         30.25         29.80        10.58 o
   3  19  -7          2.26         -3.96         7.32 o
   4  19  -7         32.40         32.73        12.09 o
   5  19  -7         13.92         23.78        12.45 o
   6  19  -7         28.27         32.97        13.29 o
   7  19  -7         23.21          5.90         9.91 o
   0  20  -7         31.37         25.23        12.66 o
   1  20  -7         54.58         60.85        15.59 o
   2  20  -7         15.02         24.09        10.73 o
   3  20  -7          8.81         16.89         8.21 o
   4  20  -7         19.58         24.47        12.10 o
   5  20  -7         31.75         17.44        10.56 o
 -13   0  -6          1.32          5.28        11.04 o
 -12   0  -6        128.43        136.32        24.13 o
 -11   0  -6         95.99        124.55        22.36 o
 -10   0  -6       1267.40       1447.24        68.15 o
  -9   0  -6          6.76          7.69         9.90 o
  -8   0  -6         30.07         20.06         8.60 o
  -7   0  -6         75.27         70.86        13.89 o
  -6   0  -6         45.75         38.57         9.28 o
  -5   0  -6        480.21        508.14        29.83 o
  -4   0  -6       1079.05       1027.73        40.49 o
  -3   0  -6        200.06        188.45        15.46 o
  -2   0  -6       6390.71       6719.09       121.14 o
  -1   0  -6       2070.75       2286.25        52.31 o
   0   0  -6       2303.79       1792.05        40.08 o
   1   0  -6       1695.65       1730.59        35.78 o
   2   0  -6       1306.64       1418.22        17.74 o
   3   0  -6       7947.49       8142.23       135.44 o
   4   0  -6        131.36        130.58         7.13 o
   5   0  -6          8.15          6.21         2.78 o
   6   0  -6       1040.64        985.43        18.10 o
   7   0  -6         71.79         96.64         8.36 o
   8   0  -6       1921.40       1812.46        75.50 o
   9   0  -6        138.68        110.22        10.63 o
  10   0  -6        965.82        982.76        33.33 o
  11   0  -6        283.04        272.78        18.44 o
  12   0  -6         87.19         84.52        12.39 o
  13   0  -6         14.92         13.05         6.51 o
  14   0  -6         78.89         66.24        18.94 o
  15   0  -6         51.57         27.40         9.41 o
  16   0  -6         17.67          6.94         7.68 o
 -13   1  -6          9.35         14.70        11.41 o
 -12   1  -6         25.76         28.74        14.60 o
 -11   1  -6        260.25        306.15        23.17 o
 -10   1  -6        105.68        128.91        15.15 o
  -9   1  -6        290.41        271.92        19.85 o
  -8   1  -6        123.14        139.92        13.77 o
  -7   1  -6        728.99        725.67        28.88 o
  -6   1  -6        306.70        271.08        16.61 o
  -5   1  -6        240.15        241.80        14.57 o
  -4   1  -6         95.73        101.38         9.00 o
  -3   1  -6        210.56        230.12        12.15 o
  -2   1  -6       2908.24       3084.60        76.13 o
  -1   1  -6        718.36        686.04        17.55 o
   0   1  -6        338.68        403.39        11.62 o
   1   1  -6        704.15        810.70         9.92 o
   2   1  -6        837.43        758.49        13.34 o
   3   1  -6       4681.92       4682.73       127.03 o
   4   1  -6       1523.18       1503.50        17.74 o
   5   1  -6        636.54        639.59        14.77 o
   6   1  -6        379.38        356.05         7.17 o
   7   1  -6        101.61        117.92         6.63 o
   8   1  -6        442.55        375.57        12.70 o
   9   1  -6         59.81         47.00         5.17 o
  10   1  -6         89.85         95.69         7.97 o
  11   1  -6        194.81        168.91        10.61 o
  12   1  -6        308.62        300.63        14.53 o
  13   1  -6        132.49        129.70        10.28 o
  14   1  -6         50.08         54.92         7.97 o
  15   1  -6         63.93         46.39         7.71 o
  16   1  -6          8.27         10.49         5.56 o
 -13   2  -6         25.46         28.00        14.43 o
 -12   2  -6        103.50         67.38        16.42 o
 -11   2  -6          8.26         -3.37         9.40 o
 -10   2  -6          0.38          2.12        10.60 o
  -9   2  -6         35.03         24.83         8.31 o
  -8   2  -6        657.99        658.48        29.14 o
  -7   2  -6        812.04        847.07        31.51 o
  -6   2  -6        169.86        171.85        13.47 o
  -5   2  -6        200.88        185.83        13.01 o
  -4   2  -6       1911.42       1972.77        48.84 o
  -3   2  -6       1287.74       1455.63        23.05 o
  -2   2  -6       3931.02       3915.74        43.22 o
  -1   2  -6       1611.08       1601.34        29.49 o
   0   2  -6        570.26        716.15        22.33 o
   1   2  -6        212.49        255.29         4.77 o
   2   2  -6       6663.88       6368.81        51.86 o
   3   2  -6        905.80        827.64        14.62 o
   4   2  -6        522.77        771.21        14.51 o
   5   2  -6       1967.74       2113.78        22.36 o
   6   2  -6        462.04        543.98        10.23 o
   7   2  -6          9.66          5.53         2.63 o
   8   2  -6         64.83         51.22         5.75 o
   9   2  -6        182.47        141.80         8.39 o
  10   2  -6         62.44         43.58         5.73 o
  11   2  -6        240.94        240.17        12.42 o
  12   2  -6        226.91        260.07        13.67 o
  13   2  -6         40.21         53.57         7.54 o
  14   2  -6         18.57         23.77         6.21 o
  15   2  -6         32.39         25.90         6.35 o
  16   2  -6         16.46         23.01         7.17 o
 -13   3  -6         21.52         28.52        15.43 o
 -12   3  -6         12.41         13.87        10.86 o
 -11   3  -6         97.40         89.21        18.76 o
 -10   3  -6        110.98        124.12        21.83 o
  -9   3  -6        321.93        321.26        31.71 o
  -8   3  -6        293.08        309.63        28.87 o
  -7   3  -6         53.61         63.31        14.06 o
  -6   3  -6        211.70        207.17        20.84 o
  -5   3  -6        178.30        186.89        10.98 o
  -4   3  -6        764.40        814.06        21.55 o
  -3   3  -6        643.99        713.04        18.25 o
  -2   3  -6        383.51        393.60        21.88 o
  -1   3  -6         87.99        101.62         5.97 o
   0   3  -6       7120.39       7506.88        69.51 o
   1   3  -6       7650.16       8161.75        62.36 o
   2   3  -6        633.51        591.08        11.99 o
   3   3  -6        850.66        919.31        19.75 o
   4   3  -6        236.33        275.54         8.09 o
   5   3  -6        621.20        684.69        15.16 o
   6   3  -6        341.99        405.52        11.17 o
   7   3  -6         10.71          8.93         3.10 o
   8   3  -6        165.93        172.98         8.86 o
   9   3  -6          0.05          0.79         5.31 o
  10   3  -6        322.26        297.53        12.91 o
  11   3  -6         56.53         52.95         6.98 o
  12   3  -6         21.60         23.58         5.61 o
  13   3  -6         68.80         50.39         6.99 o
  14   3  -6          6.06          9.81         5.72 o
  15   3  -6         32.99         26.50         6.53 o
  16   3  -6         18.95         14.67         6.85 o
 -13   4  -6         27.84         40.27        17.39 o
 -12   4  -6          7.87         11.51        12.02 o
 -11   4  -6          0.25        -12.09        12.35 o
 -10   4  -6          9.77         -0.01        10.51 o
  -9   4  -6        135.47        136.20        21.90 o
  -8   4  -6        109.54         82.25        15.85 o
  -7   4  -6        200.79        238.42        24.35 o
  -6   4  -6        501.75        489.28        19.90 o
  -5   4  -6         90.34         79.28         7.97 o
  -4   4  -6       1094.73       1273.47        29.19 o
  -3   4  -6        187.77        203.87        17.70 o
  -2   4  -6        203.40        213.99        16.77 o
  -1   4  -6         77.54         81.52         4.98 o
   0   4  -6       4103.95       4374.53        62.36 o
   1   4  -6       2184.61       2204.28        31.29 o
   2   4  -6       3536.89       3808.71        54.07 o
   3   4  -6       2578.17       2890.42        42.25 o
   4   4  -6       1429.12       1463.44        21.53 o
   5   4  -6        330.51        376.42        15.73 o
   6   4  -6        257.85        286.62         9.58 o
   7   4  -6        226.42        221.66        10.93 o
   8   4  -6       2773.27       2739.73        48.13 o
   9   4  -6        262.22        256.51        11.43 o
  10   4  -6          7.42          6.68         4.21 o
  11   4  -6        102.60        102.99         8.55 o
  12   4  -6         78.96         65.41         7.21 o
  13   4  -6         17.45         21.37         5.74 o
  14   4  -6         33.39         29.97         6.57 o
  15   4  -6         23.07         35.00         7.63 o
  16   4  -6          2.98          2.11         6.78 o
 -13   5  -6          3.43         15.69        12.11 o
 -12   5  -6         86.96         84.09        19.86 o
 -11   5  -6        100.52         85.36        19.32 o
 -10   5  -6         59.49         87.33        19.78 o
  -9   5  -6         92.01         64.36        17.32 o
  -8   5  -6        111.29        122.58        20.19 o
  -7   5  -6        564.02        509.88        22.46 o
  -6   5  -6       1099.82       1063.43        57.23 o
  -5   5  -6         70.73         65.72         7.59 o
  -4   5  -6        293.57        264.42        22.12 o
  -3   5  -6        927.77        868.61        37.50 o
  -2   5  -6        159.91        141.76        13.88 o
  -1   5  -6       4074.64       4254.93        49.68 o
   0   5  -6       2381.43       2563.79        62.56 o
   1   5  -6       2731.71       3101.07        57.97 o
   2   5  -6       1380.51       1428.74        22.30 o
   3   5  -6         78.19         63.84         5.42 o
   4   5  -6        515.27        626.83        12.84 o
   5   5  -6       1026.53       1031.76        34.06 o
   6   5  -6        217.92        232.36         9.87 o
   7   5  -6        661.37        674.86        16.31 o
   8   5  -6       1084.51        983.09        21.40 o
   9   5  -6       1023.03        999.33        22.95 o
  10   5  -6         20.96         31.40         5.72 o
  11   5  -6         20.12         15.92         5.02 o
  12   5  -6        129.31        120.56         9.75 o
  13   5  -6         12.50          9.77         5.43 o
  14   5  -6          2.78         13.91         6.46 o
  15   5  -6         14.94         10.97         5.72 o
  16   5  -6        127.11        160.99        26.04 o
 -13   6  -6          3.01         -2.49        11.78 o
 -12   6  -6         26.48         52.67        19.28 o
 -11   6  -6         72.81         80.04        20.23 o
 -10   6  -6         57.27         72.62        18.23 o
  -9   6  -6        160.42        164.69        24.66 o
  -8   6  -6        698.24        707.90        35.09 o
  -7   6  -6        294.27        282.56        17.44 o
  -6   6  -6       1596.22       1581.66        39.88 o
  -5   6  -6         30.06         26.35         5.20 o
  -4   6  -6         89.43         81.16        13.29 o
  -3   6  -6        297.03        314.33        22.47 o
  -2   6  -6         43.88         28.80         7.83 o
  -1   6  -6        203.73        220.79         5.05 o
   0   6  -6         19.60         26.79         3.73 o
   1   6  -6        733.89        844.71        26.24 o
   2   6  -6        737.01        755.40        24.98 o
   3   6  -6        198.71        208.45        13.39 o
   4   6  -6        126.96        173.42        15.76 o
   5   6  -6       1932.37       1727.39        55.71 o
   6   6  -6        556.40        528.67        29.97 o
   7   6  -6        121.14        109.61        10.46 o
   8   6  -6        527.33        561.76        16.24 o
   9   6  -6       2055.72       2145.39        35.43 o
  10   6  -6         24.44         13.10         4.43 o
  11   6  -6          0.58          3.42         4.52 o
  12   6  -6        737.68        754.52        23.39 o
  13   6  -6        299.65        308.35        15.91 o
  14   6  -6         62.17         75.46        10.81 o
  15   6  -6          9.25         16.03         6.59 o
  16   6  -6          3.96          0.13         7.87 o
 -12   7  -6         31.28         47.14        17.07 o
 -11   7  -6        230.04        257.54        32.25 o
 -10   7  -6         94.98        157.15        25.63 o
  -9   7  -6          3.54          5.15         5.93 o
  -8   7  -6         17.29         14.57         6.28 o
  -7   7  -6        549.17        551.05        24.87 o
  -6   7  -6        454.95        489.86        22.23 o
  -5   7  -6       1322.08       1265.39        54.28 o
  -4   7  -6        786.94        797.17        40.53 o
  -3   7  -6        420.93        464.82        28.25 o
  -2   7  -6         19.66         18.18         7.35 o
  -1   7  -6        168.73        184.32         8.74 o
   0   7  -6        198.79        164.14         7.87 o
   1   7  -6        406.84        393.08        12.99 o
   2   7  -6        440.28        365.33        12.94 o
   3   7  -6        446.58        526.61        22.92 o
   4   7  -6       1184.89       1193.66        43.38 o
   5   7  -6        200.91        211.73        18.63 o
   6   7  -6         65.83         68.77        11.98 o
   7   7  -6        299.50        262.48        22.67 o
   8   7  -6        716.50        726.80        39.24 o
   9   7  -6        220.51        184.44        12.13 o
  10   7  -6         83.30         92.71        13.31 o
  11   7  -6        147.71        151.51        10.42 o
  12   7  -6        281.36        292.04        14.78 o
  13   7  -6         18.19         29.24         6.51 o
  14   7  -6          3.85         11.35         5.79 o
  15   7  -6         36.56         44.66         7.37 o
 -12   8  -6          2.68          1.39        11.38 o
 -11   8  -6         17.66         20.46        12.92 o
 -10   8  -6        182.44        198.04        27.67 o
  -9   8  -6          5.02          4.17         7.15 o
  -8   8  -6         93.05         93.85        12.02 o
  -7   8  -6         67.96         71.58         9.90 o
  -6   8  -6        552.93        579.37        37.19 o
  -5   8  -6        139.37        139.08        18.54 o
  -4   8  -6       1588.85       1667.92        61.69 o
  -3   8  -6       1904.00       1895.16        62.72 o
  -2   8  -6        929.73        947.31        40.39 o
  -1   8  -6        296.39        297.18         8.38 o
   0   8  -6        791.31        764.95        12.27 o
   1   8  -6       1004.77        854.35        22.24 o
   2   8  -6        106.25        100.70         5.46 o
   3   8  -6        493.14        489.35        23.18 o
   4   8  -6        587.04        589.71        26.92 o
   5   8  -6        471.52        481.66        28.62 o
   6   8  -6       1636.66       1530.14        55.23 o
   7   8  -6        659.57        649.00        35.86 o
   8   8  -6        423.35        410.04        30.16 o
   9   8  -6         53.76         33.56        10.81 o
  10   8  -6          9.84          6.23         5.16 o
  11   8  -6          2.70          1.31         5.10 o
  12   8  -6        132.84        134.04        12.60 o
  13   8  -6         88.45         98.40         9.77 o
  14   8  -6         19.31         32.83         6.67 o
  15   8  -6          2.58         -8.84        11.84 o
 -12   9  -6          1.04         -0.76        10.83 o
 -11   9  -6         29.44         35.35        13.81 o
 -10   9  -6         21.22         27.54        14.88 o
  -9   9  -6          0.86          0.58         6.20 o
  -8   9  -6        108.37        104.84        12.99 o
  -7   9  -6         42.53         47.27         8.55 o
  -6   9  -6         77.54         78.42        15.83 o
  -5   9  -6        575.29        601.33        38.63 o
  -4   9  -6        167.36        173.76        19.29 o
  -3   9  -6       1677.40       1575.42        58.18 o
  -2   9  -6        589.64        607.30        33.08 o
  -1   9  -6        369.56        340.69        10.32 o
   0   9  -6         14.74         20.41         2.98 o
   1   9  -6        690.18        710.71        13.46 o
   2   9  -6        893.34        915.34        47.77 o
   3   9  -6        743.69        679.12        29.65 o
   4   9  -6        114.52        117.44        12.47 o
   5   9  -6        284.05        251.72        21.56 o
   6   9  -6        538.66        485.56        31.40 o
   7   9  -6       1592.46       1527.25        58.66 o
   8   9  -6        141.63        123.67        17.54 o
   9   9  -6        234.28        234.89        24.43 o
  10   9  -6        148.74        140.59        20.88 o
  11   9  -6         42.39         22.15        18.02 o
  12   9  -6         60.04         73.34         7.93 o
  13   9  -6         27.51         24.63         7.45 o
  14   9  -6          2.34          0.04         6.35 o
  15   9  -6         16.63         18.30        13.08 o
 -11  10  -6         14.48         14.55        13.65 o
 -10  10  -6         61.11         88.07        21.30 o
  -9  10  -6         38.94         31.92         8.56 o
  -8  10  -6        104.39        122.37        14.41 o
  -7  10  -6        178.99        191.12        16.19 o
  -6  10  -6         22.87         24.22         9.75 o
  -5  10  -6       1452.67       1446.37        63.58 o
  -4  10  -6        230.26        249.26        24.21 o
  -3  10  -6         69.01         79.41        14.65 o
  -2  10  -6        176.82        194.15        20.42 o
  -1  10  -6        453.60        435.18        28.91 o
   0  10  -6        110.30        104.60        11.89 o
   1  10  -6       1486.64       1535.06        48.48 o
   2  10  -6       1051.20       1029.33        38.25 o
   3  10  -6       1316.45       1284.63        44.48 o
   4  10  -6       1075.51        986.98        38.98 o
   5  10  -6        653.14        696.75        33.57 o
   6  10  -6       1768.13       1561.53        58.81 o
   7  10  -6        435.51        431.47        30.46 o
   8  10  -6        272.67        283.97        26.12 o
   9  10  -6         94.54         91.96        16.29 o
  10  10  -6         31.17         15.41         9.51 o
  11  10  -6         27.76         28.20        13.07 o
  12  10  -6         46.30         50.13        20.41 o
  13  10  -6         21.90          6.32         8.79 o
  14  10  -6          3.79          1.34         6.71 o
 -11  11  -6         51.99         62.03        20.39 o
 -10  11  -6         81.46         97.91        22.47 o
  -9  11  -6          5.61         11.48         7.75 o
  -8  11  -6         54.63         68.92        11.50 o
  -7  11  -6         80.79        105.66        13.30 o
  -6  11  -6         66.49         79.57        16.68 o
  -5  11  -6        575.31        640.94        41.84 o
  -4  11  -6         64.50         65.46        14.39 o
  -3  11  -6        193.37        205.78        21.78 o
  -2  11  -6        413.41        361.04        27.46 o
  -1  11  -6        144.38        129.87        10.99 o
   0  11  -6         45.27         64.98        11.01 o
   1  11  -6        428.65        432.92        25.20 o
   2  11  -6        301.95        253.31        20.33 o
   3  11  -6        223.94        185.32        17.22 o
   4  11  -6        490.76        437.64        26.33 o
   5  11  -6        120.11        106.73        14.00 o
   6  11  -6        319.11        312.25        24.05 o
   7  11  -6         70.50         65.12        14.57 o
   8  11  -6         37.51         39.43        11.42 o
   9  11  -6        125.17        137.41        20.18 o
  10  11  -6         90.48        129.29        20.10 o
  11  11  -6         85.47        107.92        19.25 o
  12  11  -6          8.04          4.93         7.47 o
  13  11  -6         17.72         16.84        10.45 o
  14  11  -6          4.82         -1.46        11.57 o
 -10  12  -6         11.61         24.35        15.80 o
  -9  12  -6        188.22        186.16        18.95 o
  -8  12  -6        289.36        318.20        23.13 o
  -7  12  -6         31.98         29.41        14.47 o
  -6  12  -6         12.02         18.41        12.18 o
  -5  12  -6        215.13        220.09        25.26 o
  -4  12  -6         39.14         48.70        14.11 o
  -3  12  -6        135.64        129.95        18.80 o
  -2  12  -6        157.46        164.41        12.93 o
  -1  12  -6         10.54         28.43         6.78 o
   0  12  -6        196.98        188.38        18.09 o
   1  12  -6        164.67        174.16        17.11 o
   2  12  -6          1.20          7.04         6.12 o
   3  12  -6        362.52        398.63        26.02 o
   4  12  -6        163.46        162.95        17.11 o
   5  12  -6         82.52         96.01        14.13 o
   6  12  -6        138.25        130.27        16.61 o
   7  12  -6        295.15        312.61        25.75 o
   8  12  -6        399.53        398.23        32.66 o
   9  12  -6         11.69          9.47         9.03 o
  10  12  -6         21.05         14.98        10.47 o
  11  12  -6          1.34         -0.39         9.43 o
  12  12  -6          4.31         -1.86         6.48 o
  13  12  -6          2.73          2.55         6.06 o
  14  12  -6          8.87        -15.57        15.57 o
 -10  13  -6         15.58          4.32        11.08 o
  -9  13  -6        112.45        112.51        20.22 o
  -8  13  -6          4.77          3.91         7.35 o
  -7  13  -6         65.06         68.68        17.54 o
  -6  13  -6          6.75         12.04        13.80 o
  -5  13  -6         65.67         67.37        15.91 o
  -4  13  -6         78.32         67.17        15.79 o
  -3  13  -6        152.26        160.61        20.64 o
  -2  13  -6         64.17         44.09         7.51 o
  -1  13  -6        327.57        347.86        30.47 o
   0  13  -6        399.20        350.29        25.86 o
   1  13  -6        194.08        243.41        21.30 o
   2  13  -6        191.31        207.28        20.01 o
   3  13  -6          4.46          1.65         7.30 o
   4  13  -6         51.38         40.57        10.23 o
   5  13  -6        156.20        145.60        17.36 o
   6  13  -6         22.84         23.83         8.65 o
   7  13  -6          1.58          5.64         7.97 o
   8  13  -6          7.26         -3.56         9.28 o
   9  13  -6        129.30        132.73        18.52 o
  11  13  -6         11.61         26.24        12.32 o
  12  13  -6         40.28         29.12        13.39 o
  13  13  -6          3.78          2.52         6.84 o
  -9  14  -6         62.48         95.71        22.39 o
  -8  14  -6          1.66         -6.87         7.26 o
  -7  14  -6         27.76         26.43        12.45 o
  -6  14  -6         87.43         95.70        19.50 o
  -5  14  -6        106.47        109.82        20.71 o
  -4  14  -6         17.60         25.12        11.04 o
  -3  14  -6         15.12         28.40        12.98 o
  -2  14  -6         15.26         10.93         5.81 o
  -1  14  -6        126.04        111.05        11.61 o
   0  14  -6         74.67         78.10        13.43 o
   1  14  -6        117.86         93.28        14.75 o
   2  14  -6         42.80         50.09        10.88 o
   3  14  -6        317.94        318.75        25.76 o
   4  14  -6          0.72         11.61         8.21 o
   5  14  -6         73.75         63.28        13.18 o
   6  14  -6        246.40        247.35        24.03 o
   7  14  -6         32.86         18.35         9.49 o
   8  14  -6          5.43          9.50         8.75 o
   9  14  -6         11.44          7.39         8.84 o
  10  14  -6         44.19         39.09        10.02 o
  11  14  -6        134.94        157.47        16.87 o
  12  14  -6         23.39         49.16        17.21 o
  13  14  -6         27.16         16.33         9.65 o
  -8  15  -6         12.50          3.48         7.04 o
  -7  15  -6        115.41        119.37        23.77 o
  -6  15  -6         16.04         16.13        12.37 o
  -5  15  -6          5.24         -1.41         9.21 o
  -4  15  -6        115.94        105.64        21.27 o
  -3  15  -6         58.39         60.91        14.98 o
  -2  15  -6         82.86         81.43        10.79 o
  -1  15  -6         11.74          5.11         4.79 o
   0  15  -6         35.45         60.53        12.41 o
   1  15  -6          5.74         14.67         8.51 o
   2  15  -6        173.01        191.84        20.78 o
   3  15  -6         69.53         73.15        13.88 o
   4  15  -6         66.48         84.05        14.78 o
   5  15  -6         19.17         31.95        11.33 o
   6  15  -6        385.95        373.54        29.90 o
   7  15  -6          2.44          5.91         8.14 o
   8  15  -6          9.72          6.36         8.11 o
   9  15  -6         75.75         67.54        16.03 o
  10  15  -6         60.95         65.65        17.19 o
  11  15  -6         37.57         60.63        13.61 o
  -8  16  -6         10.37         47.56        17.11 o
  -7  16  -6          9.18         -3.45        10.25 o
  -6  16  -6         74.41         43.74        15.34 o
  -5  16  -6         65.51         68.53        19.13 o
  -4  16  -6        245.33        228.92        29.23 o
  -3  16  -6          8.01         -0.09         8.15 o
  -2  16  -6         12.99         17.32         6.98 o
  -1  16  -6         32.30         24.06         7.01 o
   0  16  -6         47.08         33.25        10.21 o
   1  16  -6        136.58        165.44        20.57 o
   2  16  -6        125.89        115.91        17.21 o
   3  16  -6         84.67         63.30        14.36 o
   4  16  -6         62.82         40.83        12.44 o
   5  16  -6        159.17        157.28        21.12 o
   6  16  -6        139.20        128.90        19.28 o
   7  16  -6         40.48         51.60        13.47 o
   8  16  -6          0.76         -0.54         7.67 o
   9  16  -6         11.95         -4.54         9.33 o
  10  16  -6         47.60         96.67        19.44 o
  -6  17  -6          0.34        -13.77        13.77 o
  -5  17  -6         17.97         11.05        11.88 o
  -4  17  -6         56.75         37.71        15.96 o
  -3  17  -6         36.01         37.72        13.47 o
  -2  17  -6         40.04         30.86        11.55 o
  -1  17  -6        193.16        184.92        16.57 o
   0  17  -6        387.12        412.23        32.92 o
   1  17  -6          0.22          3.20         7.69 o
   2  17  -6         15.97          7.43         8.57 o
   3  17  -6          9.92         24.31        11.05 o
   4  17  -6         83.17         93.08        16.92 o
   5  17  -6         99.91        122.48        20.35 o
   6  17  -6        297.55        323.30        30.47 o
   7  17  -6        169.89        165.44        22.87 o
   8  17  -6          4.75          3.79         7.46 o
   9  17  -6          0.42          2.97         8.58 o
  -5  18  -6         71.61         57.52        18.18 o
  -4  18  -6         86.77         94.34        21.39 o
  -3  18  -6         31.47         72.41        19.08 o
  -2  18  -6         19.39         52.92        17.27 o
  -1  18  -6          5.40          3.69         6.31 o
   0  18  -6        106.85        120.43        14.07 o
   1  18  -6         46.62         50.18        13.01 o
   2  18  -6         49.94         69.09        15.88 o
   3  18  -6         84.14        114.23        18.81 o
   4  18  -6         22.84         16.23        10.14 o
   5  18  -6        281.78        349.20        32.67 o
   6  18  -6        107.54        126.87        21.16 o
   7  18  -6         14.23         19.70        13.62 o
   8  18  -6         30.86         34.62        13.51 o
  -3  19  -6        118.53        127.53        24.34 o
  -2  19  -6         36.63         52.73        15.09 o
  -1  19  -6         23.40         30.74         8.89 o
   0  19  -6         14.41         13.85         9.58 o
   1  19  -6         60.78         77.42        15.80 o
   2  19  -6         18.69         13.75         8.68 o
   3  19  -6          3.89         -1.61         8.53 o
   4  19  -6          2.24          6.66        10.06 o
   5  19  -6         35.12         38.04        12.67 o
   6  19  -6         57.02         56.94        14.74 o
   7  19  -6         53.56         73.82        16.68 o
  -1  20  -6          5.20         -6.13         7.88 o
   0  20  -6         12.95         16.32         7.81 o
   1  20  -6         92.58        124.29        21.26 o
   2  20  -6         18.06         22.36        11.96 o
   3  20  -6         11.91        -11.84        11.84 o
   4  20  -6         33.33         70.38        16.22 o
   5  20  -6         19.63          6.81        10.06 o
   0  21  -6        173.91        208.47        28.16 o
   1  21  -6         12.75          1.50         8.58 o
 -14   1  -5         10.18         18.38        12.89 o
 -13   1  -5         13.87         30.61        14.81 o
 -12   1  -5        180.99        215.28        29.07 o
 -11   1  -5         41.05         48.18        10.49 o
 -10   1  -5          4.73         10.12         7.54 o
  -9   1  -5          0.38         -1.32         6.40 o
  -8   1  -5        875.20        795.68        31.55 o
  -7   1  -5        665.33        665.12        26.97 o
  -6   1  -5        116.57        148.13        11.98 o
  -5   1  -5        482.12        468.47        19.54 o
  -4   1  -5        428.43        499.29        18.67 o
  -3   1  -5        827.84        869.55        23.21 o
  -2   1  -5       3669.16       3789.23        55.50 o
  -1   1  -5        189.61        184.05         8.33 o
   0   1  -5       2297.69       2572.96        57.70 o
   1   1  -5        272.17        294.18         7.36 o
   2   1  -5       1609.23       1548.30        15.86 o
   3   1  -5        969.84        880.34        14.28 o
   4   1  -5       1180.61       1161.85        15.26 o
   5   1  -5        373.31        319.89         6.28 o
   6   1  -5         40.25         31.36         3.43 o
   7   1  -5        529.80        462.78        13.61 o
   8   1  -5        251.21        229.65        10.01 o
   9   1  -5         69.98         77.43         7.75 o
  10   1  -5        296.11        276.75        12.63 o
  11   1  -5        101.37        101.20         8.35 o
  12   1  -5        459.73        449.83        17.83 o
  13   1  -5         86.84         86.68         8.79 o
  14   1  -5          3.73          5.04         5.74 o
  15   1  -5         29.93         27.93         6.70 o
  16   1  -5          4.95          9.97         6.06 o
 -14   2  -5         34.27         70.34        20.17 o
 -13   2  -5         99.07        103.52        21.67 o
 -12   2  -5         60.09         53.70        16.60 o
 -11   2  -5        167.40        204.49        27.39 o
 -10   2  -5         11.65         13.46        10.91 o
  -9   2  -5         87.08         94.83        12.47 o
  -8   2  -5         34.00         23.23         7.93 o
  -7   2  -5        915.53        927.86        32.10 o
  -6   2  -5        389.47        353.85        18.50 o
  -5   2  -5        391.89        415.98        18.49 o
  -4   2  -5        149.02        167.53         9.15 o
  -3   2  -5        182.96        204.28         8.50 o
  -2   2  -5       2365.97       2388.29        29.11 o
  -1   2  -5       5509.45       6044.26       116.05 o
   0   2  -5       1423.29       1600.51        19.91 o
   1   2  -5        325.51        313.79         5.65 o
   2   2  -5       3043.64       2888.90        30.95 o
   3   2  -5        541.85        578.97        10.79 o
   4   2  -5        138.88        123.09         4.96 o
   5   2  -5        122.62        120.86         3.87 o
   6   2  -5       1435.63       1347.18        28.27 o
   7   2  -5        117.64         98.76         6.29 o
   8   2  -5         87.37         78.53         6.04 o
   9   2  -5        251.64        227.51        10.68 o
  10   2  -5         40.59         26.10         6.22 o
  11   2  -5         60.59         46.58         6.13 o
  12   2  -5        109.54        113.21         9.60 o
  13   2  -5          5.85         12.32         5.35 o
  14   2  -5          2.87          1.24         4.29 o
  15   2  -5          2.44          6.83         5.58 o
  16   2  -5          5.41          5.99         5.66 o
 -14   3  -5         14.57         12.97        10.34 o
 -13   3  -5         52.98         66.56        18.76 o
 -12   3  -5          9.82          2.10        10.46 o
 -11   3  -5         26.69         21.29        11.62 o
 -10   3  -5         67.53         83.99        17.75 o
  -9   3  -5          9.46          9.77        10.20 o
  -8   3  -5        399.81        390.25        31.30 o
  -7   3  -5        304.71        289.59        25.38 o
  -6   3  -5        315.64        326.61        25.44 o
  -5   3  -5        295.84        295.47        13.78 o
  -4   3  -5        745.32        846.65        22.37 o
  -3   3  -5       3567.45       4088.52        57.09 o
  -2   3  -5        182.26        201.89        14.81 o
  -1   3  -5         17.08         26.51         2.88 o
   0   3  -5       7240.00       7748.66        60.46 o
   1   3  -5       3052.29       2950.63        30.59 o
   2   3  -5       1019.55       1000.77        15.36 o
   3   3  -5        669.88        626.16        15.21 o
   4   3  -5        583.34        595.59        12.72 o
   5   3  -5        743.56        776.34        14.57 o
   6   3  -5       1834.68       2104.12        28.56 o
   7   3  -5        188.50        183.92         8.44 o
   8   3  -5        388.13        390.49        12.97 o
   9   3  -5        150.78        146.96         8.65 o
  10   3  -5        179.31        157.51         9.44 o
  11   3  -5          6.98          4.24         4.52 o
  12   3  -5          9.70          4.95         5.03 o
  13   3  -5          6.66          2.31         4.65 o
  14   3  -5          0.38         -5.42         5.42 o
  15   3  -5         18.02         26.29         6.63 o
  16   3  -5         31.51         16.65         8.65 o
 -13   4  -5         19.17         29.21        15.38 o
 -12   4  -5          4.50          5.98        12.11 o
 -11   4  -5        256.48        274.71        30.93 o
 -10   4  -5         25.69         26.88        12.09 o
  -9   4  -5         82.89         64.49        15.26 o
  -8   4  -5       1015.27        999.44        51.40 o
  -7   4  -5         71.31         68.74         8.57 o
  -6   4  -5        416.10        381.47        17.61 o
  -5   4  -5          7.05          6.99         3.52 o
  -4   4  -5        114.78        166.92        10.01 o
  -3   4  -5       1149.01       1256.64        43.11 o
  -2   4  -5        823.13        886.63        32.39 o
  -1   4  -5       1453.35       1486.91        23.73 o
   0   4  -5        860.81        980.61        18.67 o
   1   4  -5        134.94        144.08         8.06 o
   2   4  -5       8108.73       8714.71       128.59 o
   3   4  -5        204.22        234.14         7.78 o
   4   4  -5        283.77        288.51        17.86 o
   5   4  -5        280.84        294.08        10.68 o
   6   4  -5       1893.74       1936.01        34.17 o
   7   4  -5         76.57         65.49         5.50 o
   8   4  -5        646.41        701.90        17.70 o
   9   4  -5        282.12        293.24        12.40 o
  10   4  -5         46.02         59.56         6.38 o
  11   4  -5         19.81         22.36         5.12 o
  12   4  -5         36.27         35.94         6.57 o
  13   4  -5          0.29          5.13         6.20 o
  14   4  -5          5.80          3.38         4.98 o
  15   4  -5         18.94         18.43         6.18 o
  16   4  -5          7.15         11.18        11.11 o
 -13   5  -5          5.34         16.29        11.23 o
 -12   5  -5        139.61        164.09        26.27 o
 -11   5  -5         16.55         12.56        11.17 o
 -10   5  -5        133.09        121.27        21.35 o
  -9   5  -5        168.42        159.16        22.63 o
  -8   5  -5        124.03         97.17        19.44 o
  -7   5  -5         82.20        107.78        10.59 o
  -6   5  -5       1124.07       1089.83        31.39 o
  -5   5  -5        144.99        134.01        10.33 o
  -4   5  -5        115.69        115.15        15.23 o
  -3   5  -5        566.47        548.33        27.91 o
  -2   5  -5       1035.32       1034.61        36.86 o
  -1   5  -5       1009.19       1036.22        15.34 o
   0   5  -5       2347.21       2433.72        36.81 o
   1   5  -5         79.01        123.61        11.04 o
   2   5  -5        722.47        763.63        23.81 o
   3   5  -5        576.32        522.18        24.20 o
   4   5  -5        325.25        268.73        17.88 o
   5   5  -5        289.14        232.56        18.05 o
   6   5  -5        311.34        391.41        17.11 o
   7   5  -5        181.22        218.83        13.87 o
   8   5  -5         44.77         61.98         7.61 o
   9   5  -5        870.49        973.45        33.34 o
  10   5  -5         85.29        105.13         8.28 o
  11   5  -5          7.64          7.57         5.27 o
  12   5  -5         26.81         22.68         5.02 o
  13   5  -5          9.77         15.94         5.00 o
  14   5  -5         43.06         28.31         6.58 o
  15   5  -5          5.46          0.01         5.64 o
  16   5  -5         41.56         53.94        15.83 o
 -13   6  -5          2.72         11.94         9.05 o
 -12   6  -5        161.98        146.69        24.60 o
 -11   6  -5        144.31        130.20        24.24 o
 -10   6  -5         52.06         62.68        16.23 o
  -9   6  -5         10.56         20.00        12.65 o
  -8   6  -5        697.13        782.18        30.41 o
  -7   6  -5       1046.31       1104.85        54.19 o
  -6   6  -5       3309.74       3284.59        60.98 o
  -5   6  -5         41.41         36.30        11.12 o
  -4   6  -5         90.03         94.51        13.25 o
  -3   6  -5         10.25         16.38         6.23 o
  -2   6  -5       3041.55       3253.47        77.57 o
  -1   6  -5        815.79        845.40        11.09 o
   0   6  -5        262.71        215.12         5.56 o
   1   6  -5        284.53        323.22         7.51 o
   2   6  -5        860.73        993.45        29.54 o
   3   6  -5          3.87          4.05         4.44 o
   4   6  -5        199.31        164.82        15.16 o
   5   6  -5        634.08        703.90        32.10 o
   6   6  -5        162.40        172.92        16.76 o
   7   6  -5         81.74        105.60        14.11 o
   8   6  -5        118.21        131.43        12.56 o
   9   6  -5       1726.43       1633.91        43.90 o
  10   6  -5         30.34         25.46         5.01 o
  11   6  -5         58.32         62.79         7.14 o
  12   6  -5         38.09         35.37         6.39 o
  13   6  -5        115.65        120.11        10.48 o
  14   6  -5        125.51        131.66        11.30 o
  15   6  -5          7.17         11.64         6.14 o
  16   6  -5          0.14        -12.35        12.35 o
 -13   7  -5         28.47         33.79        16.32 o
 -12   7  -5         16.03          8.05        11.12 o
 -11   7  -5         51.99         61.35        16.27 o
 -10   7  -5        217.58        194.56        27.20 o
  -9   7  -5         73.73         65.91        10.66 o
  -8   7  -5         80.39         83.19        11.26 o
  -7   7  -5       1553.40       1559.55        60.58 o
  -6   7  -5        352.64        369.68        19.28 o
  -5   7  -5        900.74        912.06        43.87 o
  -4   7  -5        154.18        192.78        19.91 o
  -3   7  -5         19.37          8.42         5.11 o
  -2   7  -5        241.30        266.09        10.54 o
  -1   7  -5         39.76         49.60         2.31 o
   0   7  -5       1001.95        998.05        20.63 o
   1   7  -5        172.34        199.83         6.51 o
   2   7  -5        447.39        464.02        20.35 o
   3   7  -5        101.26        106.78        10.31 o
   4   7  -5         87.21        106.26        12.38 o
   5   7  -5        444.93        407.63        24.92 o
   6   7  -5        218.47        187.00        17.90 o
   7   7  -5        302.15        255.05        21.49 o
   8   7  -5         57.23         43.58         7.95 o
   9   7  -5        179.76        208.79        15.89 o
  10   7  -5        100.64         98.75        12.27 o
  11   7  -5         23.79         33.09         6.00 o
  12   7  -5         56.20         46.50        11.29 o
  13   7  -5         15.37         29.34         6.75 o
  14   7  -5         90.26         83.51         9.07 o
  15   7  -5         23.44         54.41         8.33 o
  16   7  -5          5.53         -7.53         9.63 o
 -12   8  -5         45.58         39.63        15.89 o
 -11   8  -5         80.34        110.32        22.38 o
 -10   8  -5         23.64         13.58         6.62 o
  -9   8  -5         14.68         15.12         5.74 o
  -8   8  -5         24.94         14.23         7.01 o
  -7   8  -5        140.63        161.51        13.78 o
  -6   8  -5        284.52        284.49        26.75 o
  -5   8  -5         85.92         81.04        13.24 o
  -4   8  -5         93.33        132.35        17.48 o
  -3   8  -5       1663.30       1685.05        56.62 o
  -2   8  -5        159.66        149.27         8.43 o
  -1   8  -5       1152.57       1058.65        19.02 o
   0   8  -5         14.10         10.99         1.58 o
   1   8  -5        206.43        187.21         8.00 o
   2   8  -5        367.72        382.92        20.20 o
   3   8  -5        679.77        707.37        28.95 o
   4   8  -5         24.85         19.86         8.03 o
   5   8  -5        118.17        114.57        13.85 o
   6   8  -5        605.51        572.26        32.49 o
   7   8  -5        336.90        319.79        24.86 o
   8   8  -5        149.46        135.49        16.69 o
   9   8  -5        491.35        482.99        25.40 o
  10   8  -5         56.22         57.50        10.15 o
  11   8  -5        146.06        153.36        12.57 o
  12   8  -5        149.85        136.29        10.35 o
  13   8  -5         72.92         63.16         8.05 o
  14   8  -5         47.69         43.60         7.34 o
  15   8  -5          2.63          2.84        11.14 o
 -12   9  -5         19.26         50.63        17.54 o
 -11   9  -5        111.35        120.65        23.10 o
 -10   9  -5        124.37        136.15        19.28 o
  -9   9  -5         61.42         58.51         9.86 o
  -8   9  -5         66.16         65.89        11.01 o
  -7   9  -5        101.02         96.93        11.44 o
  -6   9  -5         31.87         20.26        10.08 o
  -5   9  -5        305.60        284.06        25.70 o
  -4   9  -5        244.98        272.94        24.11 o
  -3   9  -5       1064.80        971.31        19.49 o
  -2   9  -5        421.07        405.51        17.67 o
  -1   9  -5        330.96        315.25        10.42 o
   0   9  -5        156.74        121.63         5.21 o
   1   9  -5        129.41        144.03        12.95 o
   2   9  -5        415.76        391.45        21.88 o
   3   9  -5        419.29        402.08        22.69 o
   4   9  -5        358.05        348.90        21.92 o
   5   9  -5       1520.47       1468.68        52.37 o
   6   9  -5       2189.45       1972.88        64.53 o
   7   9  -5       1327.82       1193.22        51.36 o
   8   9  -5          7.80          9.86         7.96 o
   9   9  -5         13.21         -5.67         9.43 o
  10   9  -5        146.12        120.88        13.73 o
  11   9  -5          7.82         16.58         7.54 o
  12   9  -5        132.80        162.20        13.81 o
  13   9  -5          2.87         -0.62         8.20 o
  14   9  -5         27.65         39.02         7.47 o
 -12  10  -5         70.61         99.68        23.43 o
 -11  10  -5         31.25         34.99         9.72 o
 -10  10  -5         40.85         24.58         8.27 o
  -9  10  -5         24.21         29.72        11.42 o
  -8  10  -5         25.36         22.41         7.04 o
  -7  10  -5         44.31         53.79         8.92 o
  -6  10  -5        209.19        225.13        25.18 o
  -5  10  -5         53.44         44.95        12.16 o
  -4  10  -5         62.31         49.92        12.20 o
  -3  10  -5        977.41       1011.08        20.74 o
  -2  10  -5        180.06        182.69        14.78 o
  -1  10  -5        152.77        130.85         7.69 o
   0  10  -5        624.87        646.09        16.89 o
   1  10  -5         97.45         91.31        11.81 o
   2  10  -5        146.96        173.89        15.64 o
   3  10  -5        489.88        449.34        25.06 o
   4  10  -5       1922.40       2028.27        58.58 o
   5  10  -5        665.43        631.28        23.26 o
   6  10  -5        109.40         87.28        14.35 o
   7  10  -5        164.35        173.29        19.65 o
   8  10  -5         59.47         46.73        12.24 o
   9  10  -5        534.21        491.32        35.17 o
  10  10  -5        166.61        151.53        21.54 o
  11  10  -5         42.06         54.76        15.22 o
  12  10  -5          6.40         20.76        10.19 o
  13  10  -5         46.79         35.80         6.43 o
  14  10  -5          9.49         16.86         6.60 o
 -11  11  -5        143.13        147.63        27.38 o
 -10  11  -5         13.92         24.46         9.07 o
  -9  11  -5         31.49         23.61         9.17 o
  -8  11  -5          3.57          2.80        10.90 o
  -7  11  -5         85.54        105.62        19.91 o
  -6  11  -5         21.62         30.81        11.73 o
  -5  11  -5        242.34        232.85        24.65 o
  -4  11  -5        428.82        419.63        31.42 o
  -3  11  -5        103.64         94.43        15.23 o
  -2  11  -5       1020.09        962.11        29.95 o
  -1  11  -5        456.25        400.01         9.71 o
   0  11  -5        766.47        718.62        33.16 o
   1  11  -5        882.18        876.18        36.89 o
   2  11  -5       1439.11       1395.52        48.61 o
   3  11  -5         67.74         67.11        11.19 o
   4  11  -5        668.26        651.64        32.60 o
   5  11  -5         30.33         30.35         8.72 o
   6  11  -5        315.78        309.78        17.50 o
   7  11  -5        451.50        410.26        30.40 o
   8  11  -5         17.70          6.16         6.45 o
   9  11  -5         28.98         32.99        13.09 o
  10  11  -5        360.35        369.00        32.53 o
  11  11  -5         39.59         25.04         9.14 o
  12  11  -5         11.51         14.08        10.48 o
  13  11  -5         15.15         -6.81         7.32 o
  14  11  -5         21.66          9.61         9.60 o
 -11  12  -5         32.41         33.36        14.73 o
 -10  12  -5         43.56         37.43        11.09 o
  -9  12  -5        119.61        122.69        15.85 o
  -8  12  -5         72.68         99.86        13.82 o
  -7  12  -5        160.56        145.39        23.46 o
  -6  12  -5          4.69          2.97         9.25 o
  -5  12  -5        115.48        116.29        19.02 o
  -4  12  -5         77.54         67.05        14.83 o
  -3  12  -5         47.12         46.07        12.97 o
  -2  12  -5        435.89        483.34        21.91 o
  -1  12  -5        954.18        926.68        41.02 o
   0  12  -5        272.80        250.49        20.45 o
   1  12  -5        308.87        243.37        20.28 o
   2  12  -5        183.90        174.86        17.35 o
   3  12  -5        362.05        374.01        25.58 o
   4  12  -5        572.94        515.47        30.16 o
   5  12  -5        292.49        266.01        22.48 o
   6  12  -5        349.99        310.77        25.23 o
   7  12  -5        204.06        179.16        14.74 o
   8  12  -5          3.29          7.29         9.03 o
   9  12  -5        174.37        177.24        21.98 o
  10  12  -5         10.47          9.57        10.24 o
  11  12  -5          2.47          7.97         9.46 o
  12  12  -5          3.12         22.69        12.66 o
  13  12  -5         15.03          8.43        11.70 o
 -10  13  -5         43.08         46.22        13.02 o
  -9  13  -5         13.12         10.14         7.65 o
  -8  13  -5        113.89        139.98        25.97 o
  -7  13  -5         33.96         30.14        13.85 o
  -6  13  -5        163.67        212.47        27.15 o
  -5  13  -5         54.12         62.95        16.62 o
  -4  13  -5        248.83        285.25        28.12 o
  -3  13  -5        151.70        116.20        17.50 o
  -2  13  -5         66.85         85.74        10.47 o
  -1  13  -5        357.80        407.81        27.84 o
   0  13  -5        119.39        107.52        14.82 o
   1  13  -5        107.05         90.95        13.45 o
   2  13  -5        151.98        153.60        16.96 o
   3  13  -5        219.78        216.07        20.14 o
   4  13  -5        817.06        864.61        41.27 o
   5  13  -5        255.79        246.54        22.40 o
   6  13  -5         88.59         93.22        14.12 o
   7  13  -5         83.77         77.08        14.22 o
   8  13  -5          6.80          4.01         7.87 o
   9  13  -5         74.53         65.44         9.96 o
  10  13  -5        110.28        117.87        19.22 o
  11  13  -5          6.17         13.27        11.85 o
  12  13  -5         42.34         42.83        15.27 o
 -10  14  -5         27.73         48.04        11.70 o
  -9  14  -5         15.68          6.10         7.59 o
  -8  14  -5         45.37         50.40        11.21 o
  -7  14  -5         19.98         30.75        13.38 o
  -6  14  -5        101.23         86.38        18.92 o
  -5  14  -5         39.97         33.37        11.70 o
  -4  14  -5         79.21         88.07        17.75 o
  -3  14  -5        264.51        272.86        27.45 o
  -2  14  -5         29.09         30.67         7.80 o
  -1  14  -5         45.53         50.53        12.15 o
   0  14  -5         62.95         52.63        11.13 o
   1  14  -5        208.87        228.29        22.06 o
   2  14  -5         72.52         54.45        11.48 o
   3  14  -5         68.99         79.50        14.25 o
   4  14  -5        159.17        170.24        19.75 o
   5  14  -5        643.25        656.46        38.07 o
   6  14  -5        319.44        313.42        26.65 o
   7  14  -5         54.75         52.28        12.90 o
   8  14  -5         17.42          8.62         8.00 o
   9  14  -5         46.24         43.92        25.44 o
  10  14  -5          9.76         11.49         7.47 o
  11  14  -5        102.14        109.75        17.37 o
  12  14  -5         13.62         12.70        11.85 o
  -9  15  -5         12.81          9.81         7.96 o
  -8  15  -5         17.53         17.35        12.75 o
  -7  15  -5         10.26         -6.75        13.16 o
  -6  15  -5         42.44         18.00        10.95 o
  -5  15  -5          7.00         17.70        12.60 o
  -4  15  -5        135.11        172.57        24.58 o
  -3  15  -5         11.42         17.30        12.33 o
  -2  15  -5          7.75         -3.34         5.14 o
  -1  15  -5        200.70        187.50        15.50 o
   0  15  -5         96.09        120.12        17.06 o
   1  15  -5         56.67         70.82        13.86 o
   2  15  -5          5.91         11.42         8.12 o
   3  15  -5        146.58        143.57        18.78 o
   4  15  -5         76.77         69.78        13.81 o
   5  15  -5        500.19        432.82        31.97 o
   6  15  -5          3.52          7.87         8.58 o
   7  15  -5        232.76        252.07        25.55 o
   8  15  -5         63.51         60.25        13.62 o
   9  15  -5         37.04         45.76        14.13 o
  10  15  -5        124.05        127.12        22.10 o
  11  15  -5          3.62          1.34         5.81 o
  -9  16  -5          2.84         -9.58         9.58 o
  -8  16  -5         25.07         31.67        12.27 o
  -7  16  -5         24.40         33.63        13.72 o
  -6  16  -5         10.23        -13.22        13.22 o
  -5  16  -5         56.73         75.07        18.37 o
  -4  16  -5         10.48         19.12        11.45 o
  -3  16  -5          8.77        -12.69        12.69 o
  -2  16  -5          0.12         -5.53         6.89 o
  -1  16  -5        101.98        104.08        12.54 o
   0  16  -5        123.77        111.78        17.05 o
   1  16  -5        148.71        143.95        18.69 o
   2  16  -5        235.23        229.40        24.17 o
   3  16  -5         75.93         72.55        15.00 o
   4  16  -5        127.46        126.88        19.01 o
   5  16  -5        186.69        171.10        21.42 o
   6  16  -5         99.55         96.08        17.51 o
   7  16  -5         58.85         41.82        12.29 o
   8  16  -5          3.78         -2.54         7.78 o
   9  16  -5         40.35         42.19        14.54 o
  10  16  -5         15.00          8.22         9.62 o
  -9  17  -5         16.46         -4.32        11.05 o
  -7  17  -5          0.66         28.75        15.57 o
  -6  17  -5         10.19         -4.05        13.86 o
  -5  17  -5        114.46        127.40        23.04 o
  -4  17  -5         89.69        102.70        20.82 o
  -3  17  -5          1.43         10.27        12.18 o
  -2  17  -5         42.25         32.71        15.41 o
  -1  17  -5          6.63          4.85         6.49 o
   0  17  -5          2.58         -5.34         8.74 o
   1  17  -5        203.89        180.56        22.04 o
   2  17  -5        126.48        162.71        21.80 o
   3  17  -5         11.78         10.20         8.77 o
   4  17  -5        176.55        156.08        21.21 o
   5  17  -5         58.65         73.87        16.01 o
   6  17  -5        123.72        126.17        20.17 o
   7  17  -5         33.31         17.42        10.20 o
   8  17  -5         44.37         58.28        14.05 o
   9  17  -5        105.56        120.55        21.05 o
  -5  18  -5        150.55        165.14        26.62 o
  -4  18  -5         47.99         76.46        19.30 o
  -3  18  -5         36.87         30.34        13.90 o
  -2  18  -5         67.69         66.98        11.05 o
  -1  18  -5        106.50        122.06        14.29 o
   0  18  -5         10.58          5.34         8.39 o
   1  18  -5          6.42         12.02         9.01 o
   2  18  -5         16.68         31.30        12.69 o
   3  18  -5         89.09        105.14        17.88 o
   4  18  -5         49.83         55.83        14.94 o
   5  18  -5        303.12        310.74        30.77 o
   6  18  -5         60.69         68.90        16.65 o
   7  18  -5          6.48          5.42         9.84 o
   8  18  -5          6.74          1.53        10.08 o
  -4  19  -5         67.50         95.61        21.92 o
  -3  19  -5        122.79        114.74        22.66 o
  -2  19  -5          9.29         21.73        11.97 o
  -1  19  -5          1.00          3.81         6.76 o
   0  19  -5        125.62        145.18        21.68 o
   1  19  -5         52.96         75.04        16.79 o
   2  19  -5        131.23        115.52        19.35 o
   3  19  -5        135.44        135.83        21.21 o
   4  19  -5         97.95        100.16        18.72 o
   5  19  -5          3.73          3.95         8.47 o
   6  19  -5         20.93         33.40        11.71 o
   7  19  -5        140.91        133.98        23.24 o
  -1  20  -5          5.84          1.20         9.34 o
   0  20  -5         45.82         36.15        13.20 o
   1  20  -5         40.95         52.94        14.18 o
   2  20  -5         66.25         85.67        17.74 o
   3  20  -5         19.20         29.61        12.43 o
   4  20  -5         12.32         19.89        11.32 o
   5  20  -5         39.55         75.06        17.34 o
   0  21  -5         18.77         18.15        10.27 o
   1  21  -5         90.12        102.68        20.17 o
 -13   0  -4         21.78         50.53        16.09 o
 -12   0  -4         69.45         58.35        15.33 o
 -11   0  -4         44.62         24.10        10.89 o
 -10   0  -4         12.59          5.57         8.66 o
  -9   0  -4        175.76        131.73        19.11 o
  -8   0  -4       1081.76        912.20        46.39 o
  -7   0  -4        431.22        451.41        30.14 o
  -6   0  -4        255.74        288.25        22.70 o
  -5   0  -4        506.39        529.68        28.09 o
  -4   0  -4        350.70        386.21        22.10 o
  -3   0  -4        890.70        845.61        30.82 o
  -2   0  -4       1664.45       1878.05        46.97 o
  -1   0  -4       9502.82      10159.79       153.12 o
   0   0  -4         37.62         31.65         3.78 o
   1   0  -4        447.34        437.16         7.53 o
   2   0  -4       8123.02       7885.25        96.93 o
   3   0  -4       4332.09       3961.57        80.13 o
   4   0  -4        156.99        152.73         4.68 o
   5   0  -4         67.69         50.56         3.76 o
   6   0  -4        178.35        226.90         8.06 o
   7   0  -4        359.35        358.87        10.66 o
   8   0  -4        135.54        141.24         6.81 o
   9   0  -4        292.37        282.68         9.65 o
  10   0  -4         41.82         43.12        12.07 o
  11   0  -4          6.86          3.32         6.18 o
  12   0  -4        417.54        423.44        24.39 o
  13   0  -4        376.09        385.94        24.67 o
  14   0  -4        110.92        112.15        18.93 o
  15   0  -4         20.90          4.96         8.27 o
  16   0  -4         31.10         36.00        10.39 o
 -14   1  -4         28.28         61.06        16.61 o
 -13   1  -4         27.22         34.81        15.90 o
 -12   1  -4         35.73         45.68        15.40 o
 -11   1  -4         53.38         45.37        10.03 o
 -10   1  -4         14.41         11.56         7.19 o
  -9   1  -4        287.81        267.58        23.38 o
  -8   1  -4       1440.33       1381.27        40.54 o
  -7   1  -4       1306.73       1271.36        36.97 o
  -6   1  -4        752.97        781.16        26.45 o
  -5   1  -4         28.00         70.46         7.87 o
  -4   1  -4        234.80        170.15        10.43 o
  -3   1  -4       1802.29       1916.84        35.43 o
  -2   1  -4       6096.12       6117.42        59.30 o
  -1   1  -4       3027.74       3101.70        67.49 o
   0   1  -4       3110.28       3229.59        33.02 o
   1   1  -4        936.46        943.21        11.25 o
   2   1  -4       5165.91       5296.85        48.18 o
   3   1  -4        747.76        751.23         9.78 o
   4   1  -4        550.38        545.13         7.12 o
   5   1  -4       1710.86       1611.64        23.51 o
   6   1  -4       1502.19       1271.65        28.95 o
   7   1  -4        147.32        160.13         7.46 o
   8   1  -4        409.89        401.14        10.26 o
   9   1  -4        343.97        374.09        10.32 o
  10   1  -4        530.96        496.80        16.70 o
  11   1  -4        141.00        111.32         8.63 o
  12   1  -4        209.33        201.75        12.24 o
  13   1  -4         44.09         36.21         6.85 o
  14   1  -4          1.22         -4.36         5.71 o
  15   1  -4          4.91          6.80         5.74 o
  16   1  -4         58.86         64.34         9.47 o
 -14   2  -4        146.36        158.14        26.13 o
 -13   2  -4         22.98         22.71        13.03 o
 -12   2  -4         71.15         80.36        18.14 o
 -11   2  -4          4.07          0.97         9.07 o
 -10   2  -4         48.37         24.55        10.46 o
  -9   2  -4        690.47        688.68        29.70 o
  -8   2  -4       2602.83       2514.15        56.94 o
  -7   2  -4        281.51        253.95        25.98 o
  -6   2  -4        168.71        153.85        11.81 o
  -5   2  -4         92.59         93.24         8.80 o
  -4   2  -4        774.56        823.18        17.71 o
  -3   2  -4      10524.04      11772.68       109.31 o
  -2   2  -4       2611.31       2617.63        40.69 o
  -1   2  -4        982.72        973.14        28.15 o
   0   2  -4       5763.39       5657.92        56.14 o
   1   2  -4        913.11        895.74        18.51 o
   2   2  -4        300.50        339.31         5.64 o
   3   2  -4        802.17        979.50        13.44 o
   4   2  -4        443.46        335.52         6.67 o
   5   2  -4        967.31        831.38        12.59 o
   6   2  -4         32.42         41.52         4.26 o
   7   2  -4        957.07        958.37        19.34 o
   8   2  -4       1485.57       1419.48        25.91 o
   9   2  -4       2117.05       2037.24        34.42 o
  10   2  -4         56.38         43.30         5.44 o
  11   2  -4         12.31          9.44         4.75 o
  12   2  -4        282.98        247.76        13.39 o
  13   2  -4        146.67        144.56        13.38 o
  14   2  -4         39.69         34.32         7.17 o
  15   2  -4         24.83         27.79         7.25 o
  16   2  -4         15.28          9.19         6.19 o
 -14   3  -4         54.68         53.21        17.59 o
 -13   3  -4          4.13         18.20        11.72 o
 -12   3  -4         42.31         33.83        13.18 o
 -11   3  -4          7.69         -0.62         8.73 o
 -10   3  -4        262.78        296.07        30.17 o
  -9   3  -4        198.33        188.16        23.63 o
  -8   3  -4       1173.13       1159.09        53.43 o
  -7   3  -4        143.73        133.13        17.58 o
  -6   3  -4        227.51        220.56        13.12 o
  -5   3  -4        594.14        615.61        19.99 o
  -4   3  -4       2289.87       2294.08        56.45 o
  -3   3  -4       2494.00       2758.45        66.67 o
  -2   3  -4       1162.66       1074.82        33.73 o
  -1   3  -4         28.26         26.50         2.34 o
   0   3  -4       2193.40       1985.69        28.74 o
   1   3  -4       1084.90       1096.47        17.57 o
   2   3  -4       3819.52       3961.24        46.72 o
   3   3  -4       2217.29       2077.43        49.77 o
   4   3  -4        811.89        859.26        21.04 o
   5   3  -4         21.27         24.36         2.92 o
   6   3  -4       9106.08       9251.96       152.54 o
   7   3  -4        130.68        144.88         7.76 o
   8   3  -4          1.59         -0.52         3.81 o
   9   3  -4        348.69        336.55        12.93 o
  10   3  -4        108.83        105.60         7.95 o
  11   3  -4         88.35         74.32         7.56 o
  12   3  -4          5.40          1.45         4.90 o
  13   3  -4         41.23         27.78         7.06 o
  14   3  -4          0.61         -0.22         8.33 o
  15   3  -4         22.89         20.31         5.94 o
  16   3  -4         32.99         16.71         8.81 o
 -14   4  -4          9.41         14.13        11.24 o
 -13   4  -4          9.16         10.09        12.93 o
 -12   4  -4         13.68          8.87         7.69 o
 -11   4  -4         66.19         45.87        14.06 o
 -10   4  -4          3.55         -5.08         9.23 o
  -9   4  -4         78.31         91.83        17.33 o
  -8   4  -4         82.59         56.84        13.43 o
  -7   4  -4       1170.65       1243.62        34.80 o
  -6   4  -4        437.42        339.30        24.75 o
  -5   4  -4        168.16        163.72        10.74 o
  -4   4  -4        969.63        991.67        36.97 o
  -3   4  -4       1191.08       1097.25        38.39 o
  -2   4  -4        574.85        553.08        24.14 o
  -1   4  -4       2571.91       2451.63        26.94 o
   0   4  -4        675.60        660.25         9.71 o
   1   4  -4       3138.52       3290.29        34.55 o
   2   4  -4      14102.77      14995.85       215.04 o
   3   4  -4        542.20        531.98        22.30 o
   4   4  -4        858.58        861.93        26.87 o
   5   4  -4        162.09        162.37        17.07 o
   6   4  -4       2418.51       2504.13        75.93 o
   7   4  -4        695.33        713.64        24.35 o
   8   4  -4        554.01        516.16        18.00 o
   9   4  -4       2514.34       2483.74        46.83 o
  10   4  -4        861.83        780.08        21.48 o
  11   4  -4         12.28          6.61         4.48 o
  12   4  -4        264.78        286.31        14.32 o
  13   4  -4         13.09          6.66         4.68 o
  14   4  -4         43.28         53.26         8.24 o
  15   4  -4         28.65         14.20         6.62 o
  16   4  -4         31.56         27.84        13.84 o
 -14   5  -4         43.35         21.59        12.11 o
 -13   5  -4         22.99         13.70        12.82 o
 -12   5  -4          2.93         23.57        13.83 o
 -11   5  -4         46.30         55.04        15.70 o
 -10   5  -4         37.76         36.61        14.84 o
  -9   5  -4        991.77        960.47        51.73 o
  -8   5  -4        309.31        308.99        18.39 o
  -7   5  -4        124.31        113.87        10.89 o
  -6   5  -4         64.50         90.23        12.63 o
  -5   5  -4         73.72         78.66         9.55 o
  -4   5  -4        647.02        657.85        31.88 o
  -3   5  -4        626.88        690.46        30.55 o
  -2   5  -4       3058.84       2931.43        78.63 o
  -1   5  -4        716.18        781.01         9.21 o
   0   5  -4       1457.17       1465.65        17.75 o
   1   5  -4        411.30        535.70         9.45 o
   2   5  -4         87.58         97.62         8.29 o
   3   5  -4          1.76         14.09         5.25 o
   4   5  -4        690.74        688.75        28.66 o
   5   5  -4        754.93        652.39        20.60 o
   6   5  -4        998.58        973.83        29.82 o
   7   5  -4        312.66        361.85        17.63 o
   8   5  -4          6.22          8.70         5.68 o
   9   5  -4        461.85        461.33        22.50 o
  10   5  -4        350.26        368.09        17.25 o
  11   5  -4          9.23          9.05         5.13 o
  12   5  -4         12.81          8.51         4.87 o
  13   5  -4          6.16          5.89         5.04 o
  14   5  -4          4.69          5.85         5.46 o
  15   5  -4          4.63         10.80         5.71 o
  16   5  -4         16.46         32.27        13.32 o
 -13   6  -4         12.92         21.71        14.14 o
 -12   6  -4         23.55         29.11        14.32 o
 -11   6  -4         36.47         31.73        13.38 o
 -10   6  -4         12.41         18.78        13.53 o
  -9   6  -4        164.13        182.60        15.68 o
  -8   6  -4         67.79         56.83         9.76 o
  -7   6  -4        228.37        236.56        21.95 o
  -6   6  -4       2498.56       2578.05        52.51 o
  -5   6  -4          7.76         12.03         8.17 o
  -4   6  -4        278.62        292.87        21.83 o
  -3   6  -4       3381.16       3520.90        83.90 o
  -2   6  -4       5656.13       5982.27        65.11 o
  -1   6  -4       2132.94       2268.18        32.41 o
   0   6  -4         22.00         45.15         2.34 o
   1   6  -4       1304.67       1226.22        26.71 o
   2   6  -4       2794.44       2707.92        58.83 o
   3   6  -4        207.98        308.30        18.59 o
   4   6  -4       3748.74       3670.75        80.55 o
   5   6  -4        635.67        632.59        29.93 o
   6   6  -4        773.74        812.80        25.55 o
   7   6  -4         61.77         56.37         8.10 o
   8   6  -4       1197.01       1220.03        35.89 o
   9   6  -4        334.73        338.05        20.05 o
  10   6  -4        118.05        130.76        13.04 o
  11   6  -4         29.60         34.50         6.59 o
  12   6  -4         22.95         22.38         5.44 o
  13   6  -4        205.72        224.08        13.89 o
  14   6  -4         79.49         80.29        10.96 o
  15   6  -4        155.10        181.88        13.70 o
  16   6  -4         28.57         14.11        10.64 o
 -12   7  -4        163.13        222.47        30.49 o
 -11   7  -4        408.26        434.86        39.22 o
 -10   7  -4        365.98        405.07        24.42 o
  -9   7  -4        146.63        149.84        14.69 o
  -8   7  -4         54.38         61.97         9.52 o
  -7   7  -4        130.48        155.29        13.65 o
  -6   7  -4        919.82        913.85        30.15 o
  -5   7  -4        574.96        581.03        34.14 o
  -4   7  -4        920.90        876.45        39.63 o
  -3   7  -4       1696.97       1696.27        54.27 o
  -2   7  -4         87.61         86.23         5.25 o
  -1   7  -4       1209.36       1178.61        28.36 o
   0   7  -4       1507.82       1627.38        23.88 o
   1   7  -4        674.72        597.30        11.94 o
   2   7  -4        538.85        569.64        22.98 o
   3   7  -4       3430.62       3488.93       116.37 o
   4   7  -4        164.45        146.78        13.96 o
   5   7  -4        436.37        402.24        24.28 o
   6   7  -4         97.89         94.64        13.37 o
   7   7  -4         36.67         27.81         7.30 o
   8   7  -4        152.82        176.75        14.21 o
   9   7  -4        296.83        310.77        18.98 o
  10   7  -4        161.69        159.75        14.88 o
  11   7  -4         49.81         45.43        24.57 o
  12   7  -4         87.53         93.62         9.05 o
  13   7  -4         48.24         65.83         7.98 o
  14   7  -4         31.79         40.11         7.54 o
  15   7  -4        192.92        232.55        15.35 o
  16   7  -4          0.49          8.87        11.60 o
 -13   8  -4         31.29         21.18        13.41 o
 -12   8  -4         75.54         88.60        21.03 o
 -11   8  -4        128.32        142.39        24.85 o
 -10   8  -4         51.60         59.15        10.84 o
  -9   8  -4          8.29         14.69         6.16 o
  -8   8  -4        239.20        281.87        19.06 o
  -7   8  -4        198.60        210.27        15.69 o
  -6   8  -4        229.91        227.52        23.54 o
  -5   8  -4         15.14          2.55         8.57 o
  -4   8  -4        332.55        364.98        25.96 o
  -3   8  -4       1144.85       1160.26        21.66 o
  -2   8  -4        384.33        349.17        15.16 o
  -1   8  -4        121.95        122.31         4.59 o
   0   8  -4        438.49        432.44         9.84 o
   1   8  -4        744.21        743.29        17.91 o
   2   8  -4       7658.40       7353.09       133.46 o
   3   8  -4        986.74        850.18        32.25 o
   4   8  -4          4.84          9.97         6.45 o
   5   8  -4         83.74        104.81        13.19 o
   6   8  -4        370.82        337.93        24.01 o
   7   8  -4        477.98        433.32        28.57 o
   8   8  -4        578.31        569.90        24.70 o
   9   8  -4         35.07         40.34         9.53 o
  10   8  -4        234.99        211.08        16.80 o
  11   8  -4        117.82         97.53        12.80 o
  12   8  -4         23.51         25.20         6.98 o
  13   8  -4          6.38          5.59         5.31 o
  14   8  -4          9.46         14.69         6.19 o
  15   8  -4         52.42         51.78        15.14 o
 -13   9  -4        101.85        114.45        24.76 o
 -12   9  -4          0.12          3.02        11.31 o
 -11   9  -4         28.81         29.59         9.39 o
 -10   9  -4         66.31         63.73        11.30 o
  -9   9  -4         97.57        133.02        25.31 o
  -8   9  -4         63.42         74.87        11.15 o
  -7   9  -4        132.00        117.61        12.29 o
  -6   9  -4          9.33          6.31         8.80 o
  -5   9  -4        613.99        599.96        36.50 o
  -4   9  -4        800.31        878.98        41.75 o
  -3   9  -4        144.23        142.38         7.34 o
  -2   9  -4        150.01        155.71        12.63 o
  -1   9  -4        813.98        744.20        15.48 o
   0   9  -4        185.80        178.25         8.13 o
   1   9  -4       2898.66       3028.53        69.48 o
   2   9  -4         10.96          3.40         4.34 o
   3   9  -4       2012.99       1915.24        53.94 o
   4   9  -4        879.41        719.67        23.02 o
   5   9  -4        320.98        288.70        21.74 o
   6   9  -4        900.90        878.12        39.83 o
   7   9  -4        610.76        528.08        32.83 o
   8   9  -4         97.46         77.26        13.36 o
   9   9  -4         22.05         22.65         6.60 o
  10   9  -4         36.74         62.18        10.27 o
  11   9  -4         66.24         66.36        10.91 o
  12   9  -4        191.30        213.34        18.82 o
  13   9  -4         21.09          8.34         7.89 o
  14   9  -4         14.94          7.74         5.03 o
  15   9  -4         33.77         30.40        12.65 o
 -12  10  -4         68.53        108.91        23.65 o
 -11  10  -4         19.42         10.75         7.19 o
 -10  10  -4         26.84         12.22        18.71 o
  -9  10  -4         60.73         48.02        10.06 o
  -8  10  -4         26.10         27.53         7.08 o
  -7  10  -4        184.91        175.54        23.06 o
  -6  10  -4        108.22         89.79        16.57 o
  -5  10  -4        110.74        125.49        17.98 o
  -4  10  -4        227.14        222.90         9.54 o
  -3  10  -4         70.18         98.01         6.85 o
  -2  10  -4        320.45        271.68        18.12 o
  -1  10  -4        198.48        215.75         6.08 o
   0  10  -4        134.23        118.40         7.01 o
   1  10  -4        196.84        186.23        15.89 o
   2  10  -4        199.53        218.73        17.11 o
   3  10  -4        867.80        905.42        35.83 o
   4  10  -4        885.83        972.09        39.02 o
   5  10  -4        865.33        877.79        27.75 o
   7  10  -4         19.67         27.88         9.61 o
   8  10  -4         28.60         33.31        12.04 o
   9  10  -4         10.01          6.86         8.32 o
  10  10  -4         38.59         26.06        16.65 o
  11  10  -4         10.40          2.92         6.39 o
  12  10  -4          1.34         10.06        11.36 o
  13  10  -4         13.55          9.97        10.37 o
  14  10  -4          0.09          0.54         5.33 o
  15  10  -4         25.99         21.33        10.99 o
 -12  11  -4         53.63         48.73        11.95 o
 -11  11  -4         72.88         98.81        15.20 o
 -10  11  -4         23.50         17.99         9.15 o
  -9  11  -4         19.39         15.77         7.29 o
  -8  11  -4         57.94         52.54        10.52 o
  -7  11  -4         15.56         17.22        11.59 o
  -6  11  -4        139.67        164.58        21.55 o
  -5  11  -4         15.30         16.30         8.58 o
  -4  11  -4         10.64         16.91         8.87 o
  -3  11  -4        508.61        484.41        16.64 o
  -2  11  -4        445.55        456.72        19.95 o
  -1  11  -4        288.22        244.87         9.18 o
   0  11  -4        602.24        638.20        31.16 o
   1  11  -4       1169.14       1110.79        41.76 o
   2  11  -4       1129.80       1061.90        41.42 o
   3  11  -4        108.71         98.37        13.44 o
   4  11  -4        604.33        534.70        29.92 o
   5  11  -4        409.24        422.00        27.23 o
   6  11  -4        146.23        138.15        12.00 o
   7  11  -4         42.60         60.34        13.77 o
   8  11  -4        107.52        109.30        16.59 o
   9  11  -4        108.03        101.61        17.25 o
  10  11  -4         46.73         59.06        13.95 o
  11  11  -4          2.51        -10.30        11.82 o
  12  11  -4          3.84        -11.09        11.09 o
  13  11  -4          0.71          7.59         9.69 o
  14  11  -4         16.16         15.77        11.59 o
 -12  12  -4          2.24          8.13         9.19 o
 -11  12  -4        125.77        152.99        27.12 o
 -10  12  -4         15.57         25.58         8.12 o
  -9  12  -4         53.47         58.78        11.44 o
  -8  12  -4         84.70         91.61        12.85 o
  -7  12  -4        390.75        432.01        37.30 o
  -6  12  -4         77.33         86.33        17.80 o
  -5  12  -4        110.25        127.98        18.59 o
  -4  12  -4        158.69        158.37        19.88 o
  -3  12  -4          6.49         24.46         4.89 o
  -2  12  -4        186.75        206.92        14.50 o
  -1  12  -4        376.10        372.12        13.52 o
   0  12  -4        502.06        404.38        26.15 o
   1  12  -4        496.53        449.35        27.40 o
   2  12  -4        340.19        349.67        24.30 o
   3  12  -4        663.06        674.71        34.13 o
   4  12  -4       1139.71       1191.34        46.73 o
   5  12  -4        664.24        597.68        33.79 o
   6  12  -4        248.10        197.68        20.53 o
   7  12  -4         26.84         18.71         8.73 o
   8  12  -4         59.13         48.18        11.08 o
   9  12  -4         35.66         29.76        11.14 o
  10  12  -4         35.06         45.95        14.01 o
  11  12  -4         14.77         13.72         9.38 o
  12  12  -4          4.05          8.27         9.54 o
  13  12  -4        155.19        205.35        28.06 o
 -11  13  -4          7.55         18.98        19.14 o
 -10  13  -4         13.83         16.36         8.67 o
  -9  13  -4        152.39        171.17        18.05 o
  -8  13  -4          9.37          5.20         7.52 o
  -7  13  -4         32.90         32.59        13.31 o
  -6  13  -4         52.03         58.39        16.04 o
  -5  13  -4         45.96         44.76        13.52 o
  -4  13  -4         45.73         37.18        12.29 o
  -3  13  -4        260.97        267.45        25.27 o
  -2  13  -4        911.55        912.99        31.29 o
  -1  13  -4        168.01        172.47        18.38 o
   0  13  -4        406.18        407.35        27.42 o
   1  13  -4        406.25        346.64        25.70 o
   2  13  -4         80.73         73.19        11.75 o
   3  13  -4        166.66        215.83        20.31 o
   4  13  -4        146.10        118.12        16.47 o
   5  13  -4        142.40        129.44        16.81 o
   6  13  -4        942.31        884.98        44.41 o
   7  13  -4         81.09         80.29        15.17 o
   8  13  -4        140.76        106.00        12.00 o
   9  13  -4          7.84         -4.24         6.42 o
  10  13  -4         27.83         33.49        11.48 o
  11  13  -4         12.03          3.02         9.65 o
  12  13  -4         17.91         24.34        11.43 o
  13  13  -4          6.90          2.55        10.41 o
 -11  14  -4         28.98         64.22        18.44 o
 -10  14  -4          7.69          5.51         8.48 o
  -9  14  -4         23.91         20.79         9.49 o
  -8  14  -4        139.42        190.41        28.04 o
  -7  14  -4        181.86        215.14        28.96 o
  -6  14  -4          5.46          1.93         9.80 o
  -5  14  -4          8.95         12.51         9.51 o
  -4  14  -4         39.31         32.60        10.57 o
  -3  14  -4        254.41        217.63        23.72 o
  -2  14  -4        347.19        332.12        19.59 o
  -1  14  -4        117.85        126.57        16.91 o
   0  14  -4         90.61         92.50        14.34 o
   1  14  -4         57.29         54.36        12.39 o
   2  14  -4         24.32         21.44         8.35 o
   3  14  -4          0.05         -5.08         8.43 o
   4  14  -4        297.97        280.66        24.50 o
   5  14  -4       1447.32       1454.89        58.02 o
   6  14  -4        139.30        103.29        16.22 o
   7  14  -4        452.58        401.47        31.71 o
   8  14  -4         15.85         30.24        11.02 o
   9  14  -4         26.12         34.93         8.61 o
  10  14  -4         21.03         28.67        16.65 o
  11  14  -4         47.49         48.11        14.35 o
  12  14  -4         28.17         30.46        11.62 o
 -11  15  -4          8.78         -8.26        12.99 o
 -10  15  -4         23.26         48.68        18.14 o
  -9  15  -4          4.03         -5.38        10.49 o
  -8  15  -4         20.53         38.15        14.20 o
  -7  15  -4         12.45         21.72        14.79 o
  -6  15  -4         22.73         13.43         9.97 o
  -5  15  -4         60.19         60.04        16.60 o
  -4  15  -4        310.45        273.51        29.58 o
  -3  15  -4         21.43         16.74        10.66 o
  -2  15  -4         41.66         32.33         7.96 o
  -1  15  -4        198.11        186.68        20.95 o
   0  15  -4        152.93        121.39        17.32 o
   1  15  -4         80.94        116.10        17.53 o
   2  15  -4         83.82         69.24        13.24 o
   3  15  -4        158.96        157.73        19.92 o
   4  15  -4         34.71         39.65        11.58 o
   5  15  -4         51.86         55.11        13.60 o
   6  15  -4        206.80        171.94        21.22 o
   7  15  -4         88.67         96.92        16.59 o
   8  15  -4         57.10         54.72        14.36 o
   9  15  -4         19.03         29.46        12.74 o
  10  15  -4         22.50         19.83        11.53 o
  11  15  -4          4.56         -7.02         7.18 o
 -10  16  -4         22.78         31.85        15.63 o
  -9  16  -4          9.73          2.79         9.16 o
  -8  16  -4          6.73         11.11        13.23 o
  -7  16  -4          5.38          5.70         9.50 o
  -6  16  -4         47.49         56.10        15.46 o
  -5  16  -4         22.96         32.53        13.94 o
  -4  16  -4         91.37        103.27        19.58 o
  -3  16  -4         35.21         28.98        12.85 o
  -2  16  -4         11.36         10.41         6.11 o
  -1  16  -4         83.18         69.19        14.03 o
   0  16  -4         46.22         38.83        10.83 o
   1  16  -4        190.47        219.52        23.20 o
   2  16  -4        384.44        382.25        30.70 o
   3  16  -4        364.55        404.87        31.80 o
   4  16  -4        233.35        266.79        26.69 o
   5  16  -4        210.35        228.34        24.97 o
   6  16  -4         67.57         56.63        12.73 o
   7  16  -4         18.76         29.03        10.29 o
   8  16  -4         22.79         23.79        11.23 o
   9  16  -4         31.83         23.43        12.48 o
  10  16  -4         44.85         57.84        17.86 o
  -9  17  -4          5.61          7.35        11.20 o
  -7  17  -4         10.29         14.45        12.25 o
  -6  17  -4          6.07          7.49        10.57 o
  -5  17  -4        110.16        134.56        23.42 o
  -4  17  -4          5.69         15.72        11.06 o
  -3  17  -4         80.48         48.87        15.42 o
  -2  17  -4         34.85         52.03        10.40 o
  -1  17  -4         82.85         61.19        14.08 o
   0  17  -4        206.57        227.95        25.05 o
   1  17  -4          2.80         -6.11         9.17 o
   2  17  -4          3.70          2.91         6.80 o
   3  17  -4        181.36        205.20        23.85 o
   4  17  -4          2.52         21.77        11.98 o
   5  17  -4         39.69         30.06        11.14 o
   6  17  -4        190.44        152.56        21.48 o
   7  17  -4         36.44         21.84        10.41 o
   8  17  -4         22.37         21.73        10.80 o
   9  17  -4         17.84         28.54        13.21 o
  -6  18  -4          9.02         10.81        11.41 o
  -5  18  -4         39.62         33.19        14.54 o
  -4  18  -4          2.62         15.15        12.32 o
  -3  18  -4        107.38        141.80        22.57 o
  -2  18  -4         77.54         76.77        20.30 o
  -1  18  -4         58.06         54.20        13.96 o
   0  18  -4         78.38         52.70        14.30 o
   1  18  -4         37.62         27.23         8.53 o
   2  18  -4         19.08          9.89         8.01 o
   3  18  -4         91.62         81.74        15.82 o
   4  18  -4        141.64        115.05        19.13 o
   6  18  -4         16.67         22.12        12.04 o
   7  18  -4          5.67          9.01         9.11 o
   8  18  -4         40.12         28.56        12.38 o
  -5  19  -4         19.15         11.99        14.62 o
  -4  19  -4        480.85        570.87        47.21 o
  -3  19  -4         89.76        129.86        24.14 o
  -2  19  -4          0.52         20.37         9.52 o
  -1  19  -4          3.68          7.88        13.78 o
   0  19  -4         11.94         -4.97        10.84 o
   1  19  -4         53.94         37.81        12.34 o
   2  19  -4          7.61         11.95         8.83 o
   3  19  -4         23.39         32.57        12.68 o
   4  19  -4        101.55         97.39        18.93 o
   5  19  -4          3.89         29.47        11.31 o
   6  19  -4         34.82         17.03        10.21 o
   7  19  -4         18.96         28.61        14.45 o
  -2  20  -4         45.26         69.52        13.48 o
  -1  20  -4         65.92         80.97        17.94 o
   0  20  -4         34.43         44.26        14.40 o
   1  20  -4          7.61          4.86         9.43 o
   2  20  -4         61.83         66.02        16.72 o
   3  20  -4          7.83          9.74         8.65 o
   4  20  -4         13.28         17.62        11.67 o
   5  20  -4         51.42         85.47        18.21 o
  -1  21  -4        105.79        149.12        24.65 o
   0  21  -4         20.77         22.59        13.83 o
   1  21  -4          9.69         -2.18        10.46 o
 -14   1  -3         80.42        123.20        23.65 o
 -13   1  -3         14.97         -3.51        12.36 o
 -12   1  -3         60.30         81.66        17.31 o
 -11   1  -3         72.83         69.93        11.31 o
 -10   1  -3         23.50         24.87         7.84 o
  -9   1  -3        512.61        477.80        24.12 o
  -8   1  -3        534.27        554.31        24.52 o
  -7   1  -3        187.72        162.10        12.58 o
  -6   1  -3       2148.95       2338.24        47.42 o
  -5   1  -3        392.38        434.83        17.44 o
  -4   1  -3       1907.98       1701.53        34.45 o
  -3   1  -3        339.18        347.83         9.47 o
  -2   1  -3       2078.90       2136.69        25.55 o
  -1   1  -3       2012.46       2316.20        58.70 o
   0   1  -3        948.81        882.25        14.47 o
   1   1  -3        970.79       1088.12        16.04 o
   2   1  -3       3911.79       4178.15        34.68 o
   3   1  -3       6093.01       6144.16        37.59 o
   4   1  -3          9.95         12.72         1.34 o
   5   1  -3        340.29        338.44         7.54 o
   6   1  -3        685.17        621.44        11.48 o
   7   1  -3        976.09        867.42        15.84 o
   8   1  -3         13.05         25.28         2.95 o
   9   1  -3        103.10        130.88         6.06 o
  10   1  -3        249.76        256.43        12.38 o
  11   1  -3        183.52        150.03        10.14 o
  12   1  -3        112.98        102.21         9.13 o
  13   1  -3         27.57         22.46         6.47 o
  14   1  -3          7.45          2.35         5.18 o
  15   1  -3         25.84         37.02         7.72 o
  16   1  -3         23.65         55.65        23.82 o
 -14   2  -3         16.78         53.65        16.65 o
 -13   2  -3        167.11        211.91        28.49 o
 -12   2  -3         12.79          5.15         9.86 o
 -11   2  -3         51.51         31.59        11.43 o
 -10   2  -3        137.08        102.80        17.74 o
  -9   2  -3        799.29        731.12        30.05 o
  -8   2  -3        251.81        200.70        15.30 o
  -7   2  -3        349.18        358.97        18.44 o
  -6   2  -3        401.87        383.12        17.68 o
  -5   2  -3         33.53         41.80         4.63 o
  -4   2  -3        448.44        426.43        12.26 o
  -3   2  -3        122.73        174.02         6.86 o
  -2   2  -3       2892.99       3002.40        42.98 o
  -1   2  -3        771.51        826.90        24.07 o
   0   2  -3       2862.28       2709.09        32.48 o
   1   2  -3        840.79        979.57        14.57 o
   2   2  -3         63.69         51.30         5.62 o
   3   2  -3      27208.62      26634.12       278.64 o
   4   2  -3       1167.44       1177.71        24.19 o
   5   2  -3        435.16        411.46         8.40 o
   6   2  -3        770.09        706.79        18.82 o
   7   2  -3       3783.88       3610.80        43.33 o
   8   2  -3        142.82        185.07         9.29 o
   9   2  -3         43.37         44.11         5.82 o
  10   2  -3        143.49        145.44        10.34 o
  11   2  -3        518.23        509.73        18.29 o
  12   2  -3         65.26         58.28         7.39 o
  13   2  -3         83.60         72.49         8.35 o
  14   2  -3          4.22          8.95         5.36 o
  15   2  -3         31.84         16.83         6.20 o
  16   2  -3         14.83         27.53        19.01 o
 -14   3  -3         13.68         44.42        16.85 o
 -13   3  -3         11.30         17.30        12.72 o
 -12   3  -3        115.79        123.11        21.69 o
 -11   3  -3         67.55         55.27        14.20 o
 -10   3  -3        203.64        216.87        25.35 o
  -9   3  -3       1538.87       1534.00        63.96 o
  -8   3  -3        595.67        572.01        36.57 o
  -7   3  -3        126.22         99.95        15.07 o
  -6   3  -3        338.63        316.80        15.23 o
  -5   3  -3        602.98        508.64        18.04 o
  -4   3  -3        275.95        285.87        12.17 o
  -3   3  -3        399.13        429.52        21.14 o
  -2   3  -3       1049.36       1117.53        40.70 o
  -1   3  -3        861.62        927.12        26.73 o
   0   3  -3       3173.59       3308.48        42.75 o
   1   3  -3        591.00        774.24        24.10 o
   2   3  -3        350.25        320.76        14.72 o
   3   3  -3         62.85         38.67         5.82 o
   4   3  -3        123.45        122.56         7.59 o
   5   3  -3         46.08         42.21         5.51 o
   6   3  -3       7014.04       7222.09        97.96 o
   7   3  -3         48.78         32.58         8.04 o
   8   3  -3         12.92         15.54         4.63 o
   9   3  -3        394.57        381.68        14.06 o
  10   3  -3         58.72         45.55         5.70 o
  11   3  -3         96.88        101.28         8.85 o
  12   3  -3        119.35        100.75        10.56 o
  13   3  -3         27.32         29.10         5.93 o
  14   3  -3          7.37          0.80         5.66 o
  15   3  -3         48.72         50.40         8.19 o
  16   3  -3         75.89        109.52        23.22 o
 -14   4  -3          0.38          0.09         8.63 o
 -13   4  -3         50.58         40.59        14.10 o
 -12   4  -3         35.54         40.18        14.63 o
 -11   4  -3        164.09        166.32        24.34 o
 -10   4  -3         28.23         28.46        11.42 o
  -9   4  -3        110.47        138.86        20.57 o
  -8   4  -3        173.17        174.79        14.34 o
  -7   4  -3        134.89        154.38        12.18 o
  -6   4  -3        148.10        131.92        10.81 o
  -5   4  -3        462.86        381.25        16.05 o
  -4   4  -3        356.92        378.90        22.14 o
  -3   4  -3        626.35        680.77        17.82 o
  -2   4  -3       2054.02       1941.60        57.03 o
  -1   4  -3        600.53        543.12         8.70 o
   0   4  -3        506.55        496.40         6.84 o
   1   4  -3       5233.31       5458.01        61.97 o
   2   4  -3       2488.27       2523.75        36.75 o
   3   4  -3       1176.01       1028.62        32.18 o
   4   4  -3        680.11        718.26        19.43 o
   5   4  -3        268.59        277.92        18.39 o
   6   4  -3      12418.60      13239.31       221.97 o
   7   4  -3        809.25        884.11        28.00 o
   8   4  -3         29.42         16.33         8.05 o
   9   4  -3         22.96         33.06         7.82 o
  10   4  -3         24.97         18.76         6.17 o
  11   4  -3        103.05         81.44         7.99 o
  12   4  -3         64.92         64.57         7.86 o
  13   4  -3         30.34         36.70         6.77 o
  14   4  -3        124.68        139.84        11.77 o
  15   4  -3         48.70         59.76         8.39 o
  16   4  -3         15.10         60.10        18.77 o
 -14   5  -3          8.32         10.47        13.01 o
 -13   5  -3          4.00         18.76        13.53 o
 -12   5  -3          6.84         14.42         8.57 o
 -11   5  -3         29.18         25.52        11.06 o
 -10   5  -3        135.78        160.19        23.00 o
  -9   5  -3        547.96        549.50        25.66 o
  -8   5  -3        498.38        392.70        20.51 o
  -7   5  -3         16.75          0.01         5.18 o
  -6   5  -3        124.00         96.75         9.41 o
  -5   5  -3         11.57         17.88         5.15 o
  -4   5  -3         95.17         99.06        12.13 o
  -3   5  -3        975.59       1033.96        22.97 o
  -2   5  -3        999.56       1015.19        14.22 o
  -1   5  -3        863.78       1027.47        13.81 o
   0   5  -3       1309.74       1428.11        15.14 o
   1   5  -3        108.95         83.92         4.69 o
   2   5  -3        493.89        599.05        23.06 o
   3   5  -3          6.72         -0.13         4.07 o
   4   5  -3        432.24        425.67        15.14 o
   5   5  -3        393.09        340.41        14.41 o
   6   5  -3        409.88        346.68        15.87 o
   7   5  -3       1026.30       1094.77        31.80 o
   8   5  -3         79.56         75.80         9.38 o
   9   5  -3        271.77        274.47        17.34 o
  10   5  -3         85.85         76.44        10.44 o
  11   5  -3         23.94         12.17         5.33 o
  12   5  -3         53.78         47.63         7.27 o
  13   5  -3         79.66         89.70         9.15 o
  14   5  -3          8.27         16.81         6.49 o
  15   5  -3          7.26          3.48         6.53 o
  16   5  -3         20.69         32.97        14.13 o
 -14   6  -3          3.69          9.26        11.67 o
 -13   6  -3         58.20         39.20        15.05 o
 -12   6  -3        138.03        155.82        25.07 o
 -11   6  -3         25.46         10.94        10.32 o
 -10   6  -3        449.77        469.57        37.50 o
  -9   6  -3        645.60        680.17        29.27 o
  -8   6  -3         66.03         76.16        10.03 o
  -7   6  -3         36.15         27.64         6.55 o
  -6   6  -3        241.13        219.34        14.01 o
  -5   6  -3        424.98        403.70        26.11 o
  -4   6  -3        324.17        365.92        23.30 o
  -3   6  -3        291.67        321.92         9.10 o
  -2   6  -3        391.69        462.66        11.52 o
  -1   6  -3       5384.24       5297.27        52.18 o
   0   6  -3       1941.90       1707.10        18.37 o
   1   6  -3        510.60        603.02        21.88 o
   2   6  -3        511.07        438.26        19.15 o
   3   6  -3        331.21        308.37        17.90 o
   4   6  -3        267.42        318.19        19.00 o
   5   6  -3        639.42        661.74        21.41 o
   6   6  -3       1328.63       1457.56        34.93 o
   7   6  -3         32.74         42.89         7.29 o
   8   6  -3        265.96        316.85        17.56 o
   9   6  -3        629.07        572.24        25.16 o
  10   6  -3         25.81         34.80         8.87 o
  11   6  -3         39.97         30.10         8.34 o
  12   6  -3         18.01         10.82         4.63 o
  13   6  -3         19.45         10.86         5.72 o
  14   6  -3          9.63         18.65         6.07 o
  15   6  -3         40.61         69.42         9.43 o
 -14   7  -3         20.01         18.03        11.32 o
 -13   7  -3         23.80         29.58        15.43 o
 -12   7  -3         65.76         68.09        17.12 o
 -11   7  -3         17.27         16.30        10.37 o
 -10   7  -3        210.01        218.95        18.58 o
  -9   7  -3         78.04         67.77        10.59 o
  -8   7  -3        103.22         99.29        16.80 o
  -7   7  -3         33.00         32.03         6.87 o
  -6   7  -3       1460.29       1381.77        54.59 o
  -5   7  -3       3865.04       4126.24       100.12 o
  -4   7  -3        356.33        363.61        24.06 o
  -3   7  -3        656.71        675.89        23.41 o
  -2   7  -3        342.59        393.63        14.95 o
  -1   7  -3       1511.42       1440.49        18.75 o
   0   7  -3       1230.37       1305.20        36.63 o
   1   7  -3        133.81        156.08        11.86 o
   2   7  -3        167.87        158.61        12.12 o
   3   7  -3       2426.41       2597.79        63.64 o
   4   7  -3        138.23        114.45        12.50 o
   5   7  -3        172.38        174.53        15.34 o
   6   7  -3        114.60        112.59         9.78 o
   7   7  -3        309.32        315.75        16.89 o
   8   7  -3        115.55        132.40        17.18 o
   9   7  -3         75.12         70.06        10.14 o
  10   7  -3         18.98         15.16         6.97 o
  11   7  -3         54.94         53.11         9.49 o
  12   7  -3         31.63         33.34         7.68 o
  13   7  -3          5.28          3.01         5.03 o
  14   7  -3        101.89         91.29         9.63 o
  15   7  -3        138.14        188.93        14.39 o
 -13   8  -3          4.65         -5.23        10.51 o
 -12   8  -3          7.24          9.24         9.79 o
 -11   8  -3         24.96         27.78         7.78 o
 -10   8  -3         19.98         30.57         9.31 o
  -9   8  -3        293.16        269.42        19.21 o
  -8   8  -3         67.77         58.53         9.17 o
  -7   8  -3         20.31         16.02         6.36 o
  -6   8  -3       2289.78       2553.87        78.23 o
  -5   8  -3        192.02        170.12        18.89 o
  -4   8  -3       1521.20       1635.91        55.63 o
  -3   8  -3          0.09          0.87         4.50 o
  -2   8  -3         43.05         53.37        10.86 o
  -1   8  -3       1942.23       1980.66        51.27 o
   0   8  -3        414.82        486.05        22.40 o
   1   8  -3       2076.99       2261.11        55.44 o
   2   8  -3       2153.89       2114.10        53.89 o
   3   8  -3        640.41        659.57        28.17 o
   4   8  -3         28.42         18.87         7.07 o
   5   8  -3        117.89        106.75        13.12 o
   6   8  -3        378.36        364.37        24.53 o
   7   8  -3         51.65         32.74         6.08 o
   8   8  -3         67.78         59.37         8.48 o
   9   8  -3         26.63         26.09         8.46 o
  10   8  -3        100.99        111.79        12.82 o
  11   8  -3        125.39        134.62        14.48 o
  12   8  -3         29.87         36.31         9.54 o
  13   8  -3         46.79         56.09        10.00 o
  14   8  -3         12.10         12.94         5.75 o
  15   8  -3         55.74         71.99        13.58 o
 -13   9  -3         33.44         55.02        19.57 o
 -12   9  -3          3.25          4.40        11.36 o
 -11   9  -3         23.70          9.40         7.80 o
 -10   9  -3         87.22        106.23        13.96 o
  -9   9  -3        173.14        213.44        17.71 o
  -8   9  -3        142.20        140.10        14.07 o
  -7   9  -3        483.97        498.98        24.29 o
  -6   9  -3        135.51        134.23        17.72 o
  -5   9  -3       1050.06       1061.14        47.50 o
  -4   9  -3        113.59        116.66         7.36 o
  -3   9  -3       1132.53       1200.24        46.91 o
  -2   9  -3         37.78         33.04         5.32 o
  -1   9  -3        303.01        255.82        17.63 o
   0   9  -3        831.36        869.27        33.00 o
   1   9  -3        477.75        520.91        24.87 o
   2   9  -3       1723.75       1656.53        48.34 o
   3   9  -3       2267.11       2171.24        58.90 o
   4   9  -3         43.42         37.96         5.81 o
   5   9  -3        105.67         97.63        12.77 o
   6   9  -3        697.74        647.78        33.70 o
   7   9  -3         76.83         92.79        14.13 o
   8   9  -3         12.91         14.58         5.28 o
   9   9  -3        138.00        137.18        13.11 o
  10   9  -3        171.77        166.17        15.34 o
  11   9  -3         43.62         59.47        11.10 o
  12   9  -3         17.53         18.63        16.41 o
  13   9  -3         62.62         80.44        16.09 o
  14   9  -3          7.85          4.15         5.21 o
  15   9  -3         32.06         54.13        15.58 o
 -13  10  -3         29.85         40.64        15.77 o
 -12  10  -3         28.06         18.69         7.80 o
 -11  10  -3         32.31         57.06        11.68 o
 -10  10  -3         97.60        117.71        15.07 o
  -9  10  -3         24.03         14.92         6.90 o
  -8  10  -3         74.73         76.10        10.98 o
  -7  10  -3        145.49        163.05        21.94 o
  -6  10  -3         74.96         66.11        13.71 o
  -5  10  -3        171.81        181.45        20.09 o
  -4  10  -3        268.67        292.47        22.44 o
  -3  10  -3         58.96         52.25        10.14 o
  -2  10  -3        128.01        121.22         5.57 o
  -1  10  -3         35.78         40.38         6.00 o
   0  10  -3        500.57        495.82        26.20 o
   1  10  -3         66.08         40.98         8.81 o
   2  10  -3        163.57        218.52        17.21 o
   3  10  -3        719.08        693.80        31.99 o
   4  10  -3        367.10        299.92        21.32 o
   5  10  -3         10.80         22.90        15.37 o
   6  10  -3        106.25         94.69        13.64 o
   7  10  -3        136.45        160.49        18.33 o
   8  10  -3        191.94        199.81        21.71 o
   9  10  -3         57.82         48.09         8.93 o
  10  10  -3         27.55         16.24         6.65 o
  11  10  -3         28.06         29.33         9.03 o
  12  10  -3         32.28         58.32        10.95 o
  13  10  -3          7.89          6.72         8.62 o
  14  10  -3         27.08         40.63         9.32 o
  15  10  -3          6.95          9.95        10.37 o
 -12  11  -3         81.13         95.78        14.74 o
 -11  11  -3        258.64        288.07        23.48 o
 -10  11  -3         47.94         58.44        11.73 o
  -9  11  -3          0.34         -3.72         6.95 o
  -8  11  -3         25.36         17.84         6.94 o
  -7  11  -3          4.08          3.58         7.20 o
  -6  11  -3         30.42         11.05         8.25 o
  -5  11  -3         76.44         70.71        14.44 o
  -4  11  -3        218.10        233.23        11.88 o
  -3  11  -3        167.58        163.10        12.52 o
  -2  11  -3        441.35        396.21        25.51 o
  -1  11  -3        879.51        805.92        19.44 o
   0  11  -3       1374.91       1489.88        49.38 o
   1  11  -3       1847.51       1857.33        56.75 o
   2  11  -3       1328.03       1311.41        46.89 o
   3  11  -3        669.48        709.14        33.35 o
   4  11  -3        746.28        726.13        35.28 o
   5  11  -3         31.20         50.28        10.99 o
   6  11  -3        172.53        140.15        11.93 o
   7  11  -3         71.27         57.40        11.02 o
   8  11  -3          4.54          5.26         7.79 o
   9  11  -3        219.26        205.50        23.29 o
  10  11  -3         33.41         22.58        11.96 o
  11  11  -3         43.97         45.15         9.88 o
  12  11  -3         33.72         31.05        13.40 o
  13  11  -3          3.83          2.21         9.02 o
  14  11  -3        106.98        138.94        17.35 o
 -13  12  -3          3.19        -14.50        14.50 o
 -12  12  -3          3.56         11.35         8.49 o
 -11  12  -3         59.50         85.48        14.98 o
 -10  12  -3         30.58         50.96        10.92 o
  -9  12  -3         80.40         82.07        12.68 o
  -8  12  -3         11.61         24.68         8.98 o
  -7  12  -3         55.38         66.66        16.56 o
  -6  12  -3        324.31        327.67        30.39 o
  -5  12  -3          4.72         10.38         8.92 o
  -4  12  -3         13.19         13.59         4.14 o
  -3  12  -3        242.44        205.78        14.22 o
  -2  12  -3        470.71        435.61        28.10 o
  -1  12  -3        283.05        313.79        12.33 o
   0  12  -3         61.94         68.24        11.87 o
   1  12  -3        556.47        588.94        31.43 o
   2  12  -3        424.36        449.06        27.44 o
   3  12  -3         15.27          8.27         7.07 o
   4  12  -3        852.94        938.61        41.30 o
   5  12  -3         92.85        108.47        14.88 o
   6  12  -3        131.92        136.11        18.25 o
   7  12  -3         16.91          5.41        10.27 o
   8  12  -3         13.98         12.35         7.22 o
   9  12  -3         17.11         -0.15         8.03 o
  10  12  -3         13.75         28.63        11.80 o
  11  12  -3         15.75          9.41         8.05 o
  12  12  -3          4.15          8.81         9.88 o
  13  12  -3         30.31         51.25        16.70 o
 -12  13  -3          2.17         13.67        10.74 o
 -11  13  -3          4.77          4.32         7.74 o
 -10  13  -3         25.30         29.18         9.72 o
  -9  13  -3         40.26         42.98        11.00 o
  -8  13  -3         13.92          6.82         9.77 o
  -7  13  -3        111.95        135.65        22.76 o
  -6  13  -3         25.20         19.80        11.63 o
  -5  13  -3        145.52        138.75        20.21 o
  -4  13  -3         47.33         67.09        14.66 o
  -3  13  -3        206.94        203.32        17.30 o
  -2  13  -3        360.01        386.62        27.92 o
  -1  13  -3       1891.85       1788.71        35.11 o
   0  13  -3        843.65        880.82        40.67 o
   1  13  -3         65.42         43.91        10.88 o
   2  13  -3        100.44         96.82        13.72 o
   3  13  -3        258.95        263.02        22.18 o
   4  13  -3        103.82        114.74        15.44 o
   5  13  -3        805.66        775.28        40.00 o
   6  13  -3        297.02        273.95        24.85 o
   7  13  -3        104.34        107.55        11.60 o
   8  13  -3         23.54         14.36         6.07 o
   9  13  -3          5.73         11.07         7.39 o
  10  13  -3          6.07         -1.02         6.81 o
  11  13  -3        177.95        155.62        22.39 o
  12  13  -3          8.52         19.80        10.79 o
  13  13  -3         20.83         35.08        14.84 o
 -12  14  -3          7.22         -1.99        12.15 o
 -11  14  -3         20.97         17.33         8.57 o
 -10  14  -3         44.51         48.92        11.94 o
  -9  14  -3          1.21         -1.33         7.03 o
  -8  14  -3         56.20         50.88        16.28 o
  -7  14  -3        264.38        271.51        31.32 o
  -6  14  -3         30.30         25.59        11.09 o
  -5  14  -3         48.89         39.21        11.71 o
  -4  14  -3        154.78        148.90        20.55 o
  -3  14  -3        192.42        200.72        15.83 o
  -2  14  -3        352.12        302.72        25.89 o
  -1  14  -3        330.27        343.87        27.16 o
   0  14  -3        133.82        109.18         8.81 o
   1  14  -3        102.48         91.82        14.23 o
   2  14  -3         54.70         39.01         9.34 o
   3  14  -3        300.67        308.58        25.00 o
   4  14  -3        268.96        269.81        24.71 o
   5  14  -3        338.91        302.06        26.09 o
   6  14  -3          2.00          2.57         7.56 o
   7  14  -3        112.06         72.71        14.99 o
   8  14  -3         11.43          8.00         5.11 o
   9  14  -3          3.56         -4.72         6.20 o
  10  14  -3         82.62         89.13        12.57 o
  11  14  -3         14.60         -7.47         8.98 o
  12  14  -3         44.49         44.41        14.02 o
 -11  15  -3         16.92         25.70        12.75 o
 -10  15  -3          9.59          5.76         7.89 o
  -9  15  -3         53.68         68.84        13.20 o
  -8  15  -3         80.38         83.18        18.73 o
  -7  15  -3          6.90          0.90        10.41 o
  -6  15  -3         18.28         25.81        13.16 o
  -5  15  -3        188.02        193.34        24.64 o
  -4  15  -3        156.15        162.91        22.81 o
  -3  15  -3        119.38        105.64        12.42 o
  -2  15  -3         35.95         30.45        10.17 o
  -1  15  -3        339.60        298.39        26.04 o
   0  15  -3        272.08        248.62        23.84 o
   1  15  -3         28.83         21.47         8.86 o
   2  15  -3        201.34        200.51        21.23 o
   3  15  -3         31.49         43.98        12.45 o
   4  15  -3         38.66         25.42         9.33 o
   5  15  -3         21.43         16.18         8.70 o
   6  15  -3        154.27        136.07        19.79 o
   7  15  -3         15.36         30.33        12.88 o
   8  15  -3         25.07         45.14        13.63 o
   9  15  -3         70.11         83.10        17.42 o
  10  15  -3          2.79          4.55         7.05 o
  11  15  -3          6.04          4.51         7.38 o
  12  15  -3         22.68         30.36        11.78 o
 -10  16  -3         36.02         48.72        17.63 o
  -9  16  -3          2.15          9.72         9.71 o
  -8  16  -3          5.18         21.94        11.34 o
  -7  16  -3         11.47         13.80        11.34 o
  -6  16  -3        173.16        189.77        26.06 o
  -5  16  -3         95.67         79.79        17.96 o
  -4  16  -3          2.37          0.40         9.09 o
  -3  16  -3          7.06         -0.86         5.79 o
  -2  16  -3         79.34        105.47        12.33 o
  -1  16  -3         33.45         25.60         9.35 o
   0  16  -3          7.82          6.88         7.38 o
   1  16  -3        150.04        153.96        19.77 o
   2  16  -3        455.45        464.68        33.80 o
   3  16  -3        360.83        340.01        29.50 o
   4  16  -3        736.80        788.00        44.74 o
   5  16  -3        101.48        127.01        19.58 o
   6  16  -3         10.21         10.20         8.96 o
   7  16  -3         64.49         50.76        14.30 o
   8  16  -3         14.80         20.36        11.36 o
   9  16  -3          2.66          7.54        10.16 o
  10  16  -3          5.97         17.49        12.84 o
  -9  17  -3          7.64          8.10        11.79 o
  -8  17  -3         12.60         41.26        18.56 o
  -7  17  -3         10.42          7.24        10.94 o
  -6  17  -3         55.39         72.14        18.23 o
  -5  17  -3         49.33         60.60        18.27 o
  -4  17  -3         44.46         51.96        14.19 o
  -3  17  -3        148.66        162.07        22.96 o
  -2  17  -3          7.93         12.27         6.99 o
  -1  17  -3         26.75         11.70         8.49 o
   0  17  -3        478.56        440.26        34.35 o
   1  17  -3         89.09         96.99        17.02 o
   2  17  -3          6.06          4.96         7.76 o
   3  17  -3        547.44        488.90        36.58 o
   4  17  -3         49.56         61.60        14.33 o
   5  17  -3        242.81        260.78        27.49 o
   6  17  -3          3.36         -0.25         8.31 o
   7  17  -3        107.70        107.65        18.49 o
   8  17  -3        178.80        175.12        23.95 o
   9  17  -3          8.33         12.36         9.46 o
  -7  18  -3         68.87         83.24        20.82 o
  -6  18  -3         32.90         15.55         9.37 o
  -5  18  -3         64.90         37.68        15.45 o
  -4  18  -3          1.36        -12.05        12.05 o
  -3  18  -3         20.25         34.77        13.58 o
  -2  18  -3         49.68         69.19        11.88 o
  -1  18  -3          7.06          8.10         9.39 o
   0  18  -3         51.51         34.95        11.88 o
   1  18  -3         61.42         48.22        13.23 o
   2  18  -3         16.93         19.59        10.16 o
   3  18  -3         44.38         41.78        12.80 o
   4  18  -3        197.68        213.92        26.54 o
   5  18  -3         20.04         36.10        12.42 o
   6  18  -3        128.37         97.42        18.32 o
   7  18  -3         46.64         73.12        16.39 o
   8  18  -3          9.77         11.16         9.67 o
  -5  19  -3        209.94        224.54        30.07 o
  -4  19  -3        179.02        223.74        30.04 o
  -3  19  -3          8.26         19.53        13.23 o
  -2  19  -3         80.18         77.31        12.75 o
  -1  19  -3        131.74        131.25        21.97 o
   0  19  -3          2.49        -11.25        11.25 o
   1  19  -3          4.31          1.23         8.56 o
   2  19  -3         66.31         64.07        14.51 o
   3  19  -3         22.35         37.91        12.29 o
   4  19  -3        169.94        175.07        24.08 o
   5  19  -3          6.90         14.06        11.33 o
   6  19  -3         52.70         81.75        18.84 o
   7  19  -3         21.43         27.67        12.44 o
  -3  20  -3        131.60        191.90        28.21 o
  -2  20  -3         17.59         12.55        10.78 o
  -1  20  -3          4.55          6.26         9.48 o
   0  20  -3         16.71          4.30         8.63 o
   1  20  -3         24.01         25.73        10.96 o
   2  20  -3         48.76         58.90        14.88 o
   3  20  -3         16.90         15.28        11.84 o
   4  20  -3          8.74         19.38        10.22 o
   5  20  -3          9.00         10.43         9.23 o
  -1  21  -3        114.04        139.87        23.81 o
   0  21  -3        176.91        193.75        27.12 o
   1  21  -3          1.70          5.55        10.40 o
 -13   0  -2        159.62        182.56        25.79 o
 -12   0  -2         37.82         37.80        12.93 o
 -11   0  -2         39.49         45.41        12.97 o
 -10   0  -2        111.29        123.20        18.49 o
  -9   0  -2        115.24        141.65        18.26 o
  -8   0  -2        728.31        857.95        41.86 o
  -7   0  -2        195.90        193.96        18.27 o
  -6   0  -2       3641.41       3722.26        87.34 o
  -5   0  -2       1767.16       2033.87        55.93 o
  -4   0  -2        867.50        897.21        31.72 o
  -3   0  -2       1384.20       1131.24        33.26 o
  -2   0  -2       2708.43       2789.78        55.66 o
  -1   0  -2      25853.37      22845.64       324.89 o
   2   0  -2      15165.87      13048.73       252.13 o
   3   0  -2       2109.78       2495.72        36.53 o
   4   0  -2       3320.74       3224.08        35.74 o
   5   0  -2       6195.67       5447.78        95.11 o
   6   0  -2      13023.34      13303.32       195.81 o
   7   0  -2       2445.88       2470.16        32.43 o
   8   0  -2       1115.63       1283.71        21.22 o
   9   0  -2        802.15        754.22        22.63 o
  10   0  -2        102.47         70.84         9.75 o
  11   0  -2        426.56        372.41        22.10 o
  12   0  -2        141.51        119.42        14.12 o
  13   0  -2         77.13         86.32        13.38 o
  14   0  -2         57.38         69.50        12.92 o
  15   0  -2        208.37        220.42        21.39 o
  16   0  -2         16.79         29.61        13.99 o
 -14   1  -2         17.79          5.51         9.55 o
 -13   1  -2         10.14          4.88         9.72 o
 -12   1  -2         19.92         10.62         8.91 o
 -11   1  -2        242.47        250.68        18.82 o
 -10   1  -2         87.33         81.24        10.62 o
  -9   1  -2       1249.56       1171.25        37.23 o
  -8   1  -2        110.04        110.02        11.00 o
  -7   1  -2        710.10        711.19        24.80 o
  -6   1  -2       1810.61       1910.00        43.13 o
  -5   1  -2       1795.47       1853.96        37.37 o
  -4   1  -2       1705.88       1469.42        29.84 o
  -3   1  -2       1472.73       1366.44        25.42 o
  -2   1  -2       2535.30       2538.10        31.57 o
  -1   1  -2       6381.98       5956.50        67.38 o
   2   1  -2        138.92        158.23         6.15 o
   3   1  -2      25512.84      24947.72       368.07 o
   4   1  -2       1454.72       1559.92        39.21 o
   5   1  -2       1412.75       1579.36        16.17 o
   6   1  -2       2348.86       2348.66        27.64 o
   7   1  -2        604.36        532.07        11.01 o
   8   1  -2        245.51        253.33         7.86 o
   9   1  -2        267.13        261.13         8.35 o
  10   1  -2        249.45        244.93        12.13 o
  11   1  -2         90.82         96.19         8.71 o
  12   1  -2         20.17         12.08         5.16 o
  13   1  -2         29.66         24.64         6.18 o
  14   1  -2          2.60          6.57         4.87 o
  15   1  -2        137.86        130.61        11.86 o
  16   1  -2         59.40         69.46        18.13 o
 -15   2  -2         26.92         28.80        13.92 o
 -14   2  -2        231.68        220.75        29.21 o
 -13   2  -2         32.71         16.67        10.01 o
 -12   2  -2         26.58         28.59        11.60 o
 -11   2  -2         32.48         27.69        11.73 o
 -10   2  -2        293.97        322.87        28.71 o
  -9   2  -2        176.53        162.92        18.57 o
  -8   2  -2        127.79        119.97        14.30 o
  -7   2  -2       1228.46       1211.71        33.41 o
  -6   2  -2        192.98        211.08        12.29 o
  -5   2  -2        326.53        349.31        11.77 o
  -4   2  -2       1130.38       1120.98        20.47 o
  -3   2  -2        655.87        568.42        14.37 o
  -2   2  -2        321.23        352.70         9.90 o
  -1   2  -2      17810.34      16767.93       249.05 o
   1   2  -2        364.24        379.02        12.81 o
   2   2  -2        915.28       1011.98        18.28 o
   3   2  -2      52410.72      45972.17       408.27 o
   4   2  -2       4026.46       4468.79        65.86 o
   5   2  -2         43.88         63.69         9.77 o
   6   2  -2        126.24        144.26         6.95 o
   7   2  -2        781.68        827.91        44.88 o
   8   2  -2        147.63        101.88         8.21 o
   9   2  -2        578.71        615.31        17.84 o
  10   2  -2        625.40        652.80        19.61 o
  11   2  -2        914.14        800.56        23.10 o
  12   2  -2          4.99          4.22         4.74 o
  13   2  -2        126.08        133.65        11.28 o
  14   2  -2         29.49         32.26         6.94 o
  15   2  -2         43.15         45.50         8.16 o
  16   2  -2         54.55         34.16        15.98 o
 -15   3  -2          5.44         -9.08        11.61 o
 -14   3  -2         25.42         38.35        16.38 o
 -13   3  -2         49.86         67.24        18.00 o
 -12   3  -2        376.40        414.09        36.32 o
 -11   3  -2         24.87         20.23        10.05 o
 -10   3  -2         17.78         16.92         6.95 o
  -9   3  -2        935.53        941.03        47.54 o
  -8   3  -2         85.60        100.68        14.78 o
  -7   3  -2        639.16        649.03        28.07 o
  -6   3  -2        254.29        286.66        14.31 o
  -5   3  -2        146.47        180.84        11.32 o
  -4   3  -2        422.86        398.70        22.25 o
  -3   3  -2       1421.21       1415.38        24.39 o
  -2   3  -2       1770.26       1647.26        30.92 o
  -1   3  -2       1820.21       1504.48        15.76 o
   0   3  -2       6337.72       6299.13        46.89 o
   1   3  -2       6137.10       5360.74        87.79 o
   2   3  -2       8574.95       8968.66       141.18 o
   3   3  -2       6553.89       6666.48       129.16 o
   4   3  -2       3124.81       3421.64        39.43 o
   5   3  -2        565.23        589.41        18.56 o
   6   3  -2       6507.12       6585.75       128.01 o
   7   3  -2        120.82        112.18        25.29 o
   8   3  -2         86.60         75.61         9.28 o
   9   3  -2        776.21        759.24        24.04 o
  10   3  -2         24.99         23.80         4.94 o
  11   3  -2        553.72        501.51        18.41 o
  12   3  -2        175.29        175.73        12.09 o
  13   3  -2         94.16         91.92         9.25 o
  14   3  -2        112.22        114.38        10.64 o
  15   3  -2         95.31         99.40        10.84 o
  16   3  -2         50.19         54.63        16.03 o
 -15   4  -2         22.47         23.22        11.45 o
 -14   4  -2          8.37         10.44        12.15 o
 -13   4  -2        192.99        238.15        29.86 o
 -12   4  -2        117.28        112.93        21.72 o
 -11   4  -2        350.02        326.93        31.47 o
 -10   4  -2         48.41         44.61        13.38 o
  -9   4  -2        705.64        706.55        41.55 o
  -8   4  -2         73.03         51.26         8.19 o
  -7   4  -2        882.54        826.05        27.30 o
  -6   4  -2       1238.98       1162.59        30.83 o
  -5   4  -2        234.20        208.54        17.55 o
  -4   4  -2        767.29        871.03        19.56 o
  -3   4  -2       1982.99       2028.95        26.45 o
  -2   4  -2       2905.49       3139.38        28.35 o
  -1   4  -2       4644.94       4477.25        68.33 o
   0   4  -2        793.98        824.84        21.90 o
   1   4  -2      37473.38      32311.65       322.65 o
   2   4  -2       2727.85       2993.32       112.88 o
   3   4  -2       5427.16       5619.19       135.08 o
   4   4  -2        773.67        803.06        61.60 o
   5   4  -2       2512.40       2344.35        42.11 o
   6   4  -2        317.78        287.45        15.67 o
   7   4  -2        493.61        567.50        22.00 o
   8   4  -2          3.17          5.20         5.38 o
   9   4  -2         29.16         20.92         6.40 o
  10   4  -2          2.31          0.98         6.70 o
  11   4  -2          8.55         12.07         6.45 o
  12   4  -2          7.67          8.41         5.22 o
  13   4  -2         37.32         29.38         7.39 o
  14   4  -2         51.28         77.44         9.57 o
  15   4  -2         35.88         30.53        10.10 o
 -15   5  -2          7.77         -2.39        10.97 o
 -14   5  -2         56.08         71.43        18.95 o
 -13   5  -2          0.04         -0.72        10.11 o
 -12   5  -2        102.35        114.60        20.66 o
 -11   5  -2         26.77         32.09        12.92 o
 -10   5  -2         37.54         40.46        13.50 o
  -9   5  -2        334.88        329.44        19.79 o
  -8   5  -2        411.40        350.71        19.14 o
  -7   5  -2        582.01        587.61        23.19 o
  -6   5  -2        201.90        197.31        12.68 o
  -5   5  -2        645.54        630.53        17.37 o
  -4   5  -2        362.64        366.51        12.74 o
  -3   5  -2        285.23        325.21         8.04 o
  -2   5  -2       3688.62       3491.21        39.64 o
  -1   5  -2        469.13        381.63         8.74 o
   0   5  -2       2644.69       2610.07        28.48 o
   1   5  -2       1026.06       1099.42        29.24 o
   2   5  -2        948.64        959.70        19.47 o
   3   5  -2        757.93        804.31        17.98 o
   4   5  -2        743.31        831.15        21.68 o
   5   5  -2        262.45        227.86        11.76 o
   6   5  -2        181.44        204.71        12.40 o
   7   5  -2        340.62        344.33        17.00 o
   8   5  -2         97.22        108.08        10.78 o
   9   5  -2         44.73         36.80        10.28 o
  10   5  -2         66.22         45.42         8.86 o
  11   5  -2         72.84         59.39        11.87 o
  12   5  -2        240.91        241.13        13.84 o
  13   5  -2         79.75         79.69         9.19 o
  14   5  -2         10.75          3.35         5.22 o
  15   5  -2         29.51         37.14         7.50 o
 -14   6  -2          0.38         -1.61         9.15 o
 -13   6  -2         11.51         15.72        12.80 o
 -12   6  -2         21.33         15.28         8.62 o
 -11   6  -2         12.11         10.78         9.45 o
 -10   6  -2        579.36        554.18        27.89 o
  -9   6  -2       1471.57       1426.32       108.87 o
  -8   6  -2         75.45         88.86        10.43 o
  -7   6  -2        584.83        573.99        23.56 o
  -6   6  -2        144.64        148.11        11.53 o
  -5   6  -2        453.52        439.89        15.03 o
  -4   6  -2       2102.45       2164.79        59.20 o
  -3   6  -2        207.56        147.09         6.97 o
  -2   6  -2       3279.28       3386.26        45.49 o
  -1   6  -2       4713.86       5011.76       153.73 o
   0   6  -2       3833.86       4017.35        50.96 o
   1   6  -2         42.42         52.28         6.59 o
   2   6  -2       1802.56       1740.00        32.10 o
   3   6  -2        231.75        295.05        17.36 o
   4   6  -2        499.03        453.41        16.09 o
   5   6  -2        769.16        878.52        39.88 o
   6   6  -2        609.22        596.83        21.04 o
   7   6  -2        553.71        570.84        22.14 o
   8   6  -2         44.30         53.50        16.17 o
   9   6  -2         88.97         74.73        14.02 o
  10   6  -2         66.62         63.08        10.04 o
  11   6  -2        100.89         93.48        12.34 o
  12   6  -2         20.68         18.78         7.63 o
  13   6  -2         11.41          3.21         4.84 o
  14   6  -2          7.75         11.82         8.34 o
  15   6  -2        122.52        170.53        15.20 o
 -14   7  -2         21.63         12.69        11.94 o
 -13   7  -2         24.39         32.90        14.89 o
 -12   7  -2         51.17         55.53        17.48 o
 -11   7  -2         96.14         99.41        18.94 o
 -10   7  -2        355.37        380.31        23.23 o
  -9   7  -2         78.90         82.06        10.91 o
  -8   7  -2        317.09        317.83        19.11 o
  -7   7  -2        131.91        131.09        24.69 o
  -6   7  -2        253.11        262.45        22.48 o
  -5   7  -2       1120.69       1285.88        47.29 o
  -4   7  -2        997.20       1003.68        22.13 o
  -3   7  -2        417.56        390.14        12.45 o
  -2   7  -2       1051.83        978.97        23.89 o
  -1   7  -2       1207.37       1232.32        36.75 o
   0   7  -2        804.22        945.22        30.73 o
   1   7  -2       2369.49       2337.74        53.38 o
   2   7  -2       1448.57       1749.52        45.11 o
   3   7  -2       2252.44       2121.93        54.66 o
   4   7  -2        311.31        314.25        19.10 o
   5   7  -2        541.40        492.49        18.41 o
   6   7  -2        350.73        359.73        16.85 o
   7   7  -2        316.84        327.60        17.32 o
   8   7  -2        198.67        206.51        14.85 o
   9   7  -2         88.34         76.79        10.33 o
  10   7  -2        127.11        106.23        16.72 o
  11   7  -2         64.19         51.30         9.36 o
  12   7  -2        161.63        171.96        20.79 o
  13   7  -2         28.26         28.63         7.47 o
  14   7  -2         12.15         23.20         6.42 o
  15   7  -2        297.39        322.75        21.31 o
 -14   8  -2         21.42         14.45        12.99 o
 -13   8  -2         19.83         29.68        13.21 o
 -12   8  -2          9.98         -1.00         7.85 o
 -11   8  -2         42.21         45.90        14.80 o
 -10   8  -2         57.95         72.86        12.81 o
  -9   8  -2        138.22        124.65        15.89 o
  -8   8  -2        377.45        398.26        21.78 o
  -7   8  -2        105.59        100.58        11.24 o
  -6   8  -2        357.22        392.35        28.06 o
  -5   8  -2        939.58        900.67        40.88 o
  -4   8  -2        510.68        536.81        37.34 o
  -3   8  -2        162.29        159.02         8.46 o
  -2   8  -2       1212.35       1228.53        40.24 o
  -1   8  -2         12.35         15.68         5.13 o
   0   8  -2        833.73        863.86        31.39 o
   2   8  -2       2047.85       2153.07        53.79 o
   3   8  -2       1026.78       1066.75        25.97 o
   4   8  -2       1975.96       1906.02        54.23 o
   5   8  -2        166.62        164.76        15.69 o
   6   8  -2        175.40        194.57        12.92 o
   7   8  -2          8.31          4.16         5.98 o
   8   8  -2        428.73        399.63        20.47 o
   9   8  -2        138.44        147.70        13.82 o
  10   8  -2        335.19        306.14        20.01 o
  11   8  -2        152.28        144.22        14.83 o
  12   8  -2         68.62         58.13        10.65 o
  13   8  -2         23.20         31.57         9.91 o
  14   8  -2          9.27         10.92         6.19 o
  15   8  -2        137.54        168.99        19.22 o
 -13   9  -2         59.00         47.38        15.01 o
 -12   9  -2         20.17         32.30        10.72 o
 -11   9  -2          3.75         10.81         8.77 o
 -10   9  -2         50.15         58.40        11.37 o
  -9   9  -2         87.36         66.96        10.91 o
  -8   9  -2         12.23         13.06         5.73 o
  -7   9  -2        160.77        155.13        19.59 o
  -6   9  -2         17.23         16.19         9.76 o
  -5   9  -2        863.33        937.90        42.64 o
  -4   9  -2        572.45        639.67        19.04 o
  -3   9  -2         59.97         48.97         2.90 o
  -2   9  -2        936.57        951.65        42.03 o
  -1   9  -2       1087.15       1009.04        46.03 o
   0   9  -2       1521.18       1578.10        46.99 o
   1   9  -2         77.22         53.47         8.39 o
   2   9  -2       2699.83       2922.61        69.00 o
   3   9  -2       2438.82       2384.61        62.46 o
   4   9  -2        114.80        108.42         8.94 o
   5   9  -2        513.78        501.34        27.52 o
   6   9  -2        530.76        514.99        29.60 o
   7   9  -2        847.47        880.34        31.96 o
   8   9  -2         31.92         47.41         8.39 o
   9   9  -2        133.45        162.88        14.49 o
  10   9  -2          8.09          3.66         6.64 o
  11   9  -2         59.19         72.44        11.47 o
  12   9  -2          2.30         10.12         7.58 o
  13   9  -2         36.19         46.00        21.73 o
  14   9  -2          9.19         -0.97         7.63 o
  15   9  -2         20.15         40.10        15.55 o
 -13  10  -2         31.60         20.86        10.95 o
 -12  10  -2         76.63         69.69        26.17 o
 -11  10  -2         11.76         22.04         7.91 o
 -10  10  -2         84.77         91.49        12.88 o
  -9  10  -2          0.10          1.88         5.68 o
  -8  10  -2         92.58         90.59        11.52 o
  -7  10  -2         70.34         64.23        12.81 o
  -6  10  -2        337.12        356.69        28.26 o
  -5  10  -2         61.06         56.81        11.35 o
  -4  10  -2         68.25         70.48         6.80 o
  -3  10  -2        360.73        369.76        17.22 o
  -2  10  -2        337.18        368.75        11.55 o
  -1  10  -2         90.39         84.35         5.92 o
   0  10  -2        675.48        700.43        30.83 o
   1  10  -2        553.66        603.61        29.10 o
   2  10  -2         15.33         36.14         7.77 o
   3  10  -2        599.09        582.96        28.84 o
   4  10  -2        802.91        891.38        37.72 o
   5  10  -2        179.29        215.23        13.20 o
   6  10  -2        178.28        188.32        18.42 o
   7  10  -2         72.24         80.47        13.03 o
   8  10  -2        167.51        179.07        14.62 o
   9  10  -2         66.22         70.83        10.17 o
  10  10  -2        363.52        325.00        21.23 o
  11  10  -2        216.20        263.78        20.19 o
  12  10  -2         19.08         13.88         7.32 o
  13  10  -2          1.24         -3.27         7.11 o
  14  10  -2        100.06        104.94        15.52 o
 -13  11  -2        192.24        203.47        29.85 o
 -12  11  -2         83.71         93.32        15.00 o
 -11  11  -2         18.87         22.53         7.37 o
 -10  11  -2        153.87        144.51        16.45 o
  -9  11  -2        122.06        131.25        28.15 o
  -8  11  -2          3.51          6.63         5.80 o
  -7  11  -2          1.66          0.30         8.07 o
  -6  11  -2        484.97        423.66        32.34 o
  -5  11  -2          0.89          2.18         3.43 o
  -4  11  -2        320.63        333.51        14.89 o
  -3  11  -2         17.68         12.91         4.41 o
  -2  11  -2        662.95        701.30        17.70 o
  -1  11  -2        531.97        554.35        16.60 o
   0  11  -2       1279.93       1216.18        44.59 o
   1  11  -2        759.77        679.59        32.52 o
   2  11  -2        896.67        792.22        35.69 o
   3  11  -2        688.45        595.36        30.94 o
   4  11  -2        111.70        114.70        14.90 o
   5  11  -2        215.38        190.92        12.76 o
   6  11  -2         89.17         70.51        12.89 o
   7  11  -2        306.41        245.81        22.27 o
   8  11  -2         71.04         75.14        13.61 o
   9  11  -2        117.24        113.66        17.24 o
  10  11  -2         87.50         97.84        12.94 o
  11  11  -2         69.94         82.67        12.42 o
  12  11  -2        112.76        102.19        13.99 o
  13  11  -2         87.06         89.04        13.41 o
  14  11  -2        115.80        125.37        22.71 o
 -13  12  -2         23.96         22.76        13.11 o
 -12  12  -2         26.97         38.37        17.99 o
 -11  12  -2         25.60         21.43         9.45 o
 -10  12  -2         77.53         99.49        14.19 o
  -9  12  -2          3.84         11.34        14.42 o
  -8  12  -2          8.77         14.78         9.51 o
  -7  12  -2        177.74        210.50        24.69 o
  -6  12  -2        622.29        625.91        40.08 o
  -5  12  -2        160.55        160.67        11.00 o
  -4  12  -2        418.54        331.96        15.60 o
  -3  12  -2        296.92        344.04        18.14 o
  -2  12  -2        530.00        521.22        15.87 o
  -1  12  -2         44.48         44.52         5.35 o
   0  12  -2        153.88        165.12        17.36 o
   1  12  -2        702.75        717.23        35.04 o
   2  12  -2        518.91        484.21        28.56 o
   3  12  -2         48.46         51.68         9.91 o
   4  12  -2       1225.69       1195.57        47.53 o
   5  12  -2         21.47         24.72         9.48 o
   6  12  -2        360.72        350.33        24.50 o
   7  12  -2        140.12        137.32        12.74 o
   8  12  -2         86.05        106.96        16.35 o
   9  12  -2         45.77         47.68        12.08 o
  10  12  -2          5.08         18.89        11.51 o
  11  12  -2          1.46          8.31         8.44 o
  12  12  -2         41.37         53.97        13.99 o
  13  12  -2        179.80        222.26        31.71 o
 -12  13  -2          5.56        -13.29        13.29 o
 -11  13  -2         65.78         69.00        13.97 o
 -10  13  -2         90.79         94.53        14.06 o
  -9  13  -2         31.30         24.04        12.38 o
  -8  13  -2         20.52         17.22        12.16 o
  -7  13  -2          8.69         14.70        10.48 o
  -6  13  -2         66.65         68.36        15.20 o
  -5  13  -2         23.85         31.37        10.56 o
  -4  13  -2        501.78        457.49        19.30 o
  -3  13  -2        438.49        377.49        20.18 o
  -2  13  -2       2199.57       2115.90        38.44 o
  -1  13  -2        595.70        589.77        19.15 o
   0  13  -2        243.42        200.08        19.61 o
   1  13  -2         45.16         26.53         7.95 o
   2  13  -2        189.20        184.74        18.71 o
   3  13  -2         24.87         26.02         9.31 o
   4  13  -2        130.60        124.33        16.27 o
   5  13  -2         51.17         55.44        12.93 o
   6  13  -2        149.17        117.17        16.14 o
   7  13  -2        212.52        226.11        16.36 o
   8  13  -2          0.20          4.60         8.86 o
   9  13  -2         44.92         53.89        13.08 o
  10  13  -2         90.92         70.54        14.73 o
  11  13  -2         42.26         66.46        15.92 o
  12  13  -2         62.45         72.29        17.72 o
  13  13  -2         60.61         56.20        15.62 o
 -12  14  -2         19.12         13.48        11.69 o
 -11  14  -2          5.57          1.64         8.22 o
 -10  14  -2         42.70         47.69        11.39 o
  -9  14  -2         17.36         23.09         8.27 o
  -8  14  -2         57.09         54.72        16.14 o
  -7  14  -2        288.99        289.41        30.98 o
  -6  14  -2         65.56         79.96        16.00 o
  -5  14  -2        293.26        339.48        30.52 o
  -4  14  -2        101.09        123.33        10.81 o
  -3  14  -2        112.38         97.15        11.28 o
  -2  14  -2        815.26        783.84        41.55 o
  -1  14  -2        139.20        119.45         9.08 o
   0  14  -2        636.10        604.76        21.61 o
   1  14  -2         44.72         40.24        11.46 o
   2  14  -2         16.98          7.43         6.13 o
   3  14  -2        401.21        401.26        28.85 o
   4  14  -2        102.60        113.56        17.06 o
   5  14  -2         13.89         32.27        10.32 o
   6  14  -2         22.77         28.93        10.27 o
   7  14  -2         23.64         18.38         8.64 o
   8  14  -2          7.82          9.15         5.49 o
   9  14  -2          0.20         -7.67         7.67 o
  10  14  -2         53.51         76.73        11.97 o
  11  14  -2          2.29          1.21         8.38 o
  12  14  -2         69.54         57.27        15.56 o
 -11  15  -2          4.10         22.69        13.90 o
 -10  15  -2         15.28         15.85         8.00 o
  -9  15  -2         36.25         38.58        13.27 o
  -8  15  -2         23.64         36.84        14.40 o
  -7  15  -2         59.95         63.28        16.04 o
  -6  15  -2        128.06        132.45        21.47 o
  -5  15  -2         53.37         68.74        16.30 o
  -4  15  -2         85.87         90.86        17.23 o
  -3  15  -2        427.82        436.47        23.31 o
  -2  15  -2         86.32         70.13        13.81 o
  -1  15  -2         79.67         62.50        13.76 o
   0  15  -2        205.75        182.50        12.19 o
   1  15  -2         22.27         18.18         8.67 o
   2  15  -2        170.60        140.50        18.56 o
   3  15  -2         16.94         22.32        10.57 o
   4  15  -2         13.60         17.49         8.35 o
   5  15  -2        104.45        127.88        18.60 o
   6  15  -2         39.90         41.75        12.19 o
   7  15  -2         57.44         43.82        13.71 o
   8  15  -2          6.81         33.66        12.97 o
   9  15  -2          9.21          5.89         9.42 o
  10  15  -2          7.01         13.14         7.28 o
  11  15  -2         15.26          6.03        11.99 o
  12  15  -2         44.06         83.60        19.33 o
 -10  16  -2         59.34         41.46        17.77 o
  -9  16  -2          4.48          1.20         7.06 o
  -8  16  -2         22.82         13.87        10.06 o
  -7  16  -2         96.87         82.48        18.35 o
  -6  16  -2        197.47        236.74        29.12 o
  -5  16  -2          8.24         17.06        12.50 o
  -4  16  -2         32.24          8.56         8.49 o
  -3  16  -2         57.92         69.16        10.72 o
  -2  16  -2        150.99        161.30        20.92 o
  -1  16  -2         26.62         16.27         8.04 o
   0  16  -2         62.41         79.32        14.90 o
   1  16  -2         31.04         27.47         5.78 o
   2  16  -2        173.28        187.46        21.86 o
   3  16  -2         45.18         50.68        13.60 o
   4  16  -2        535.56        571.25        38.16 o
   5  16  -2         43.22         59.61        14.10 o
   6  16  -2         40.30         49.29        13.25 o
   7  16  -2         65.30         85.80        17.42 o
   8  16  -2        125.56        111.53        19.63 o
   9  16  -2         92.07         92.93        18.01 o
  10  16  -2          7.87          8.07        11.16 o
  -9  17  -2         13.19         15.70        12.48 o
  -8  17  -2         50.55         80.67        20.28 o
  -7  17  -2        205.25        215.32        30.10 o
  -6  17  -2         51.38         60.51        17.09 o
  -5  17  -2        256.33        315.44        32.82 o
  -4  17  -2        184.76        157.22        22.75 o
  -3  17  -2         26.27         38.72         9.42 o
  -2  17  -2         81.43        108.81        18.22 o
  -1  17  -2          5.19         22.43        11.44 o
   0  17  -2         17.94         19.10         8.93 o
   1  17  -2         56.81         50.86        13.46 o
   2  17  -2         26.85         22.53        11.11 o
   3  17  -2        268.89        290.99        28.34 o
   4  17  -2         64.37         75.49        15.95 o
   5  17  -2          6.36          4.46         7.47 o
   6  17  -2          8.97          2.03         7.97 o
   7  17  -2         58.76         60.04        14.13 o
   8  17  -2         17.52         24.85        13.15 o
   9  17  -2         89.74        107.77        19.85 o
  -7  18  -2        293.28        379.76        39.62 o
  -6  18  -2         63.12         69.85        18.71 o
  -5  18  -2         70.76         85.35        19.13 o
  -4  18  -2         15.62         39.29        14.40 o
  -3  18  -2         36.98         34.45         8.91 o
  -2  18  -2         73.76         69.70        16.07 o
  -1  18  -2         61.55         54.89        14.67 o
   0  18  -2         23.03         26.61        10.54 o
   1  18  -2         27.15         27.57        11.90 o
   2  18  -2         10.61         18.99        12.08 o
   3  18  -2        131.54        118.34        20.33 o
   4  18  -2        364.85        348.07        32.11 o
   5  18  -2          0.21          6.98         9.12 o
   6  18  -2         32.11         47.07        14.48 o
   7  18  -2         23.17         39.87        13.06 o
   8  18  -2        121.83         93.32        18.30 o
  -6  19  -2         18.06         25.02        15.36 o
  -5  19  -2         37.24         37.73        14.46 o
  -4  19  -2         50.69         65.29        16.88 o
  -3  19  -2         80.49        114.87        21.06 o
  -2  19  -2         20.37         34.71         9.91 o
  -1  19  -2         47.92         49.50        15.43 o
   0  19  -2         10.96          5.40         9.80 o
   1  19  -2         15.76          2.34         8.72 o
   2  19  -2        156.88        159.12        22.99 o
   3  19  -2          0.27         18.81        11.93 o
   4  19  -2         87.79         69.25        16.26 o
   5  19  -2          0.32          7.82         7.57 o
   6  19  -2         16.91         20.14        11.10 o
  -4  20  -2         88.18         96.92        21.37 o
  -3  20  -2         60.44         69.97        18.36 o
  -2  20  -2         32.83         47.90        10.70 o
  -1  20  -2          6.32          3.70         7.39 o
   0  20  -2          4.56          0.08         9.22 o
   1  20  -2         27.78         13.20         7.08 o
   2  20  -2         76.91         96.99        19.41 o
   3  20  -2         65.52         92.65        19.90 o
   4  20  -2         42.94         42.67        15.28 o
   5  20  -2         88.28        112.68        21.75 o
  -1  21  -2          6.61         -2.49        11.53 o
   0  21  -2          5.49         30.30        13.71 o
   1  21  -2          2.64         -4.90        10.73 o
 -14   1  -1         60.87         43.90        14.92 o
 -13   1  -1         34.68         49.67        14.94 o
 -12   1  -1          5.95          7.10         8.63 o
 -11   1  -1         91.66         85.56        11.57 o
 -10   1  -1        173.42        147.25        17.04 o
  -9   1  -1        864.88        780.30        28.75 o
  -8   1  -1        257.94        243.84        19.55 o
  -7   1  -1         77.65         62.55         7.67 o
  -6   1  -1        223.59        287.28        13.94 o
  -5   1  -1         37.96         53.98         5.99 o
  -4   1  -1       2564.54       2543.21        33.02 o
  -3   1  -1        439.75        450.72        10.24 o
  -2   1  -1        246.22        255.54         6.51 o
   2   1  -1       1903.15       1865.42        26.19 o
   3   1  -1      18498.77      19199.96       232.69 o
   4   1  -1       1416.44       1200.42        18.52 o
   5   1  -1       2565.30       2614.37        34.49 o
   6   1  -1       2237.91       2394.24        39.49 o
   7   1  -1        100.46         64.70         4.45 o
   8   1  -1        278.21        305.35        11.24 o
   9   1  -1         17.58         13.05         4.16 o
  10   1  -1         31.87         23.88         4.91 o
  11   1  -1          6.51         -1.82         4.74 o
  12   1  -1         61.62         55.42         7.47 o
  13   1  -1          2.33         12.34         6.22 o
  14   1  -1          2.53         13.70         5.40 o
  15   1  -1         87.67         99.40        10.80 o
 -15   2  -1         50.76         67.19        18.18 o
 -14   2  -1         20.29         48.47        16.07 o
 -13   2  -1          1.40         -2.77        10.01 o
 -12   2  -1         23.54         38.72        11.81 o
 -11   2  -1         14.28         -0.59         8.64 o
 -10   2  -1        319.04        348.31        29.15 o
  -9   2  -1        195.06        152.27        18.65 o
  -8   2  -1         69.93         63.29         8.13 o
  -7   2  -1         90.84        109.69        14.62 o
  -6   2  -1        555.75        551.82        15.91 o
  -5   2  -1        176.51        192.68         8.42 o
  -4   2  -1       1181.26       1148.78        43.07 o
  -3   2  -1       5517.28       5852.32       163.16 o
  -2   2  -1       2120.89       2222.00        29.30 o
  -1   2  -1       4396.85       3966.15        66.30 o
   1   2  -1       2171.01       2105.21        37.46 o
   2   2  -1      19193.21      17419.04       175.90 o
   3   2  -1      22953.23      23791.98       725.18 o
   4   2  -1        484.99        519.24         9.57 o
   5   2  -1        289.54        260.81         9.58 o
   6   2  -1       1461.23       1522.25        26.90 o
   7   2  -1        150.32        145.57        10.99 o
   8   2  -1         13.64          5.51         4.89 o
   9   2  -1         10.23         11.05         4.95 o
  10   2  -1        109.53         95.30         8.11 o
  11   2  -1         20.95         36.01         7.30 o
  12   2  -1          2.01          0.25         5.93 o
  13   2  -1          6.84         22.61         6.65 o
  14   2  -1         12.00          7.04         5.75 o
  15   2  -1         94.47        104.48        11.42 o
 -15   3  -1         49.35         59.32        17.48 o
 -14   3  -1          4.57         12.42        11.49 o
 -13   3  -1          0.54          4.53         8.53 o
 -12   3  -1        272.92        310.94        31.32 o
 -11   3  -1         17.67         28.77        11.41 o
 -10   3  -1          5.40          0.86         7.63 o
  -9   3  -1        404.33        398.22        29.70 o
  -8   3  -1         92.10         60.23        11.17 o
  -7   3  -1         13.30          5.67         4.28 o
  -6   3  -1          3.95          6.33         3.95 o
  -5   3  -1         31.71         48.44         6.02 o
  -4   3  -1        379.46        327.01        12.45 o
  -3   3  -1        280.72        344.90        10.81 o
  -2   3  -1       1472.66       1511.40        22.12 o
  -1   3  -1       1946.65       1964.83        38.18 o
   0   3  -1       1193.66       1404.22        29.24 o
   1   3  -1       4234.28       4170.99        48.89 o
   2   3  -1      19170.50      19032.90       276.34 o
   3   3  -1       5119.74       5545.95       107.08 o
   4   3  -1        276.00        390.11         9.28 o
   5   3  -1       1048.28        945.02        55.15 o
   6   3  -1       1463.43       1707.63        77.15 o
   7   3  -1        323.18        278.76        15.34 o
   8   3  -1        174.97        131.45        11.39 o
   9   3  -1        328.93        310.52        18.17 o
  10   3  -1          1.30         -1.04         5.55 o
  11   3  -1        191.83        181.62        11.42 o
  12   3  -1        128.76        114.82        10.09 o
  13   3  -1          1.64          9.59         6.08 o
  14   3  -1         26.12         14.94         6.76 o
  15   3  -1        110.62        108.62        11.25 o
 -15   4  -1         20.52         21.48        12.29 o
 -14   4  -1          4.74         20.19        11.93 o
 -13   4  -1         16.68         34.61        14.96 o
 -12   4  -1        282.10        276.41        29.48 o
 -11   4  -1         33.11         42.53        13.15 o
 -10   4  -1         41.20         48.43        13.07 o
  -9   4  -1        381.24        446.70        31.41 o
  -8   4  -1         74.94         90.73         9.82 o
  -7   4  -1        299.09        240.43        14.43 o
  -6   4  -1         62.76        130.64        10.13 o
  -5   4  -1         32.62         28.09         4.75 o
  -4   4  -1         52.93        141.33        11.44 o
  -3   4  -1        248.23        179.92         5.58 o
  -2   4  -1         85.13         93.22         2.52 o
  -1   4  -1       6462.63       6444.70        57.90 o
   1   4  -1      27265.73      22707.60       338.39 o
   2   4  -1       7804.68       8109.82       125.80 o
   3   4  -1        807.51        775.24        18.44 o
   4   4  -1       9233.21       9694.04       121.90 o
   5   4  -1        586.35        450.58        16.52 o
   6   4  -1        972.51       1154.47        29.88 o
   7   4  -1       3131.89       3494.64        62.21 o
   8   4  -1         13.08         32.42         6.33 o
   9   4  -1        223.39        212.13        15.10 o
  10   4  -1         49.60         47.70         9.03 o
  11   4  -1         54.82         47.70         9.15 o
  12   4  -1        407.29        379.52        17.31 o
  13   4  -1         74.93         68.39         8.51 o
  14   4  -1         15.47         18.69         6.31 o
  15   4  -1         44.48         44.30         7.78 o
 -15   5  -1         12.35        -12.71        12.71 o
 -14   5  -1         31.48         39.10        13.39 o
 -13   5  -1          5.31          9.56         9.01 o
 -12   5  -1        130.96        126.01        21.68 o
 -11   5  -1        435.11        433.27        35.72 o
 -10   5  -1         75.79        124.15        19.85 o
  -9   5  -1        343.37        326.61        19.61 o
  -8   5  -1        101.57         91.36        10.18 o
  -7   5  -1        106.98        111.77         9.97 o
  -6   5  -1        273.15        303.95        15.27 o
  -5   5  -1         49.80         65.86         4.86 o
  -4   5  -1       5009.06       5463.85       104.71 o
  -3   5  -1        774.93        834.72        11.10 o
  -2   5  -1        727.28        841.52        13.86 o
  -1   5  -1       1267.50       1340.33        18.71 o
   0   5  -1       1679.68       1873.65        41.97 o
   1   5  -1      14172.11      13638.98       203.91 o
   2   5  -1       7596.90       7860.17       116.00 o
   3   5  -1       4104.05       4484.84       172.91 o
   4   5  -1       1738.47       1810.92        35.62 o
   5   5  -1        685.73        775.80        22.08 o
   6   5  -1        298.48        311.83        15.11 o
   7   5  -1        177.53        182.32        12.66 o
   8   5  -1        126.59        128.58        11.75 o
   9   5  -1         83.46         84.66        10.85 o
  10   5  -1         37.30         47.47         9.55 o
  11   5  -1        302.19        269.19        19.54 o
  12   5  -1        213.52        228.53        15.90 o
  13   5  -1         43.84         36.14         6.87 o
  14   5  -1          7.15          9.45         5.84 o
  15   5  -1          3.47          0.52         7.57 o
 -15   6  -1          2.79          6.55        10.94 o
 -14   6  -1         16.80         17.15        11.45 o
 -13   6  -1          3.76          7.86        11.21 o
 -12   6  -1          8.53          1.47         9.12 o
 -11   6  -1         58.53         54.50        15.14 o
 -10   6  -1        501.54        504.24        26.18 o
  -9   6  -1        597.97        591.69        26.62 o
  -8   6  -1         21.28         21.72         6.60 o
  -7   6  -1         30.80         25.36         6.00 o
  -6   6  -1        294.77        274.79         9.38 o
  -5   6  -1        565.38        674.78        17.46 o
  -4   6  -1         13.00         16.64         1.81 o
  -3   6  -1       3179.07       3332.10        48.64 o
  -2   6  -1        276.51        225.32        14.27 o
  -1   6  -1       2431.31       2566.31        42.58 o
   0   6  -1        926.90       1048.61        30.90 o
   1   6  -1       6120.96       6211.44       106.84 o
   2   6  -1       1250.88       1225.44        35.28 o
   3   6  -1       3803.37       4034.01        52.59 o
   4   6  -1        104.84         90.04         5.14 o
   5   6  -1       1171.98       1336.17        30.91 o
   6   6  -1        110.51        108.99         9.29 o
   7   6  -1         87.36         85.98         9.16 o
   8   6  -1         91.31         78.86         9.65 o
   9   6  -1         36.97         27.36         7.13 o
  10   6  -1        117.92        102.38        12.34 o
  11   6  -1        179.14        170.39        15.87 o
  12   6  -1         22.63         13.78         8.06 o
  13   6  -1          8.46          1.57         6.98 o
  14   6  -1         15.59         17.38         6.46 o
  15   6  -1          2.33          3.14         6.26 o
 -14   7  -1         13.12          6.46        12.33 o
 -13   7  -1         29.12         21.21        11.74 o
 -12   7  -1         17.09         16.69         8.37 o
 -11   7  -1          3.50          9.83         5.82 o
 -10   7  -1        314.63        329.17        21.50 o
  -9   7  -1         19.97         14.29         6.43 o
  -8   7  -1        997.35       1070.00        40.11 o
  -7   7  -1        112.87         95.55        10.16 o
  -6   7  -1        329.39        388.41        16.19 o
  -5   7  -1        959.56        978.00        39.56 o
  -4   7  -1          8.20          9.45         1.80 o
  -3   7  -1        506.15        615.73        16.71 o
  -2   7  -1         75.04        117.80         5.68 o
  -1   7  -1        513.28        488.93        12.65 o
   0   7  -1       2566.55       2740.75        60.01 o
   1   7  -1        262.83        275.28        15.83 o
   2   7  -1       1308.83       1375.74        39.59 o
   3   7  -1        448.17        439.25        16.04 o
   4   7  -1         78.35         79.08        11.71 o
   5   7  -1        724.86        721.11        22.35 o
   6   7  -1        100.47         97.41         9.06 o
   7   7  -1         77.84         80.81         9.17 o
   8   7  -1        354.60        301.89        18.23 o
   9   7  -1        142.69        141.06        13.22 o
  10   7  -1        113.76         91.71        11.62 o
  11   7  -1         17.07         37.34         8.85 o
  12   7  -1         17.66         20.15         7.89 o
  13   7  -1          3.98         14.69         7.99 o
  14   7  -1         73.61         72.64         9.11 o
  15   7  -1         33.94         26.31         9.53 o
 -14   8  -1          5.07         14.58        11.07 o
 -13   8  -1         38.86         34.91        13.43 o
 -12   8  -1         29.37         24.20        11.52 o
 -11   8  -1         11.08          0.33         6.52 o
 -10   8  -1        231.06        247.94        19.07 o
  -9   8  -1         32.92         37.32         8.26 o
  -8   8  -1         61.09         52.48         8.88 o
  -7   8  -1        384.92        312.88        18.17 o
  -6   8  -1         75.16         81.77        12.81 o
  -5   8  -1        420.33        501.79        17.02 o
  -4   8  -1       1502.12       1563.89        33.95 o
  -3   8  -1        129.63        123.96        15.82 o
  -2   8  -1        359.50        369.10        11.10 o
  -1   8  -1        216.31        187.26        12.69 o
   0   8  -1       4207.78       4671.41        91.09 o
   1   8  -1          5.44          3.97         4.01 o
   2   8  -1       1636.07       1789.79        48.68 o
   3   8  -1       1213.61       1249.53        31.13 o
   4   8  -1        402.40        415.50        22.41 o
   5   8  -1         28.42         35.68         8.71 o
   6   8  -1         47.65         60.43         7.42 o
   7   8  -1         31.69         35.32         6.86 o
   8   8  -1         42.32         20.00        12.28 o
   9   8  -1        100.81         83.08        10.50 o
  10   8  -1        172.19        159.34        14.75 o
  11   8  -1          3.47         11.02         6.87 o
  12   8  -1         69.39         63.50        10.82 o
  13   8  -1          8.42         10.13         8.03 o
  14   8  -1          2.70         10.57         5.83 o
  15   8  -1         50.75         84.97        20.64 o
 -14   9  -1         42.83         55.01        18.23 o
 -13   9  -1          5.51          7.61        11.22 o
 -12   9  -1         20.62         17.10        18.54 o
 -11   9  -1         70.12         63.41        23.13 o
 -10   9  -1         34.54         19.19         7.92 o
  -9   9  -1        124.91        131.20        13.93 o
  -8   9  -1        898.90        852.42        32.74 o
  -7   9  -1        379.91        419.68        30.39 o
  -6   9  -1          6.36         10.36         7.10 o
  -5   9  -1        109.33        131.65         5.93 o
  -4   9  -1        168.14        168.10         6.36 o
  -3   9  -1       1235.91       1275.61        31.57 o
  -2   9  -1         71.55         70.70         5.13 o
  -1   9  -1        471.84        455.67        13.90 o
   0   9  -1        316.98        399.26        22.14 o
   1   9  -1        675.54        700.75        29.69 o
   2   9  -1        536.27        608.68        27.41 o
   3   9  -1        194.48        243.18        17.99 o
   4   9  -1        413.48        368.21        15.98 o
   5   9  -1         68.15         60.48        10.18 o
   6   9  -1         56.16         57.07         7.51 o
   7   9  -1         15.97          9.22         7.03 o
   8   9  -1        448.91        418.81        29.12 o
   9   9  -1        225.15        228.68        19.83 o
  10   9  -1          4.62          7.24         6.24 o
  11   9  -1        145.45        162.36        16.10 o
  12   9  -1         57.49         76.09        12.64 o
  13   9  -1          2.57         11.32         7.76 o
  14   9  -1         24.43         40.81        10.94 o
 -13  10  -1         37.42         48.11        17.64 o
 -12  10  -1         12.95         20.93        15.28 o
 -11  10  -1        207.75        193.36        19.76 o
 -10  10  -1         40.14         42.65         9.48 o
  -9  10  -1        569.31        546.85        28.16 o
  -8  10  -1        173.39        151.13        14.27 o
  -7  10  -1          4.44         -3.40         8.42 o
  -6  10  -1         89.51        113.30        17.03 o
  -5  10  -1         78.65         78.39         4.67 o
  -4  10  -1        258.30        259.03         8.31 o
  -3  10  -1        761.67        744.01        24.70 o
  -2  10  -1        287.02        309.53        11.61 o
  -1  10  -1         55.91         44.81         4.94 o
   0  10  -1        193.67        212.34        17.37 o
   1  10  -1        204.67        240.14        17.85 o
   2  10  -1        443.71        390.45        23.26 o
   3  10  -1        140.11        147.64        14.99 o
   4  10  -1         45.20         37.28         6.18 o
   5  10  -1        148.88        162.82        16.36 o
   6  10  -1        218.36        215.26        19.26 o
   7  10  -1        102.93         86.62         9.55 o
   8  10  -1        334.36        311.69        37.99 o
   9  10  -1         47.28         20.11        14.33 o
  10  10  -1          4.84          0.31         6.60 o
  11  10  -1        219.49        252.93        33.05 o
  12  10  -1         37.39         51.13        18.14 o
  13  10  -1         39.74         71.12        12.81 o
  14  10  -1         74.74         99.34        20.36 o
 -13  11  -1         32.68         49.41        11.81 o
 -12  11  -1         41.56         37.41        11.21 o
 -11  11  -1         47.32         57.70        11.69 o
 -10  11  -1        146.19        146.48        16.73 o
  -9  11  -1         77.91         67.08        11.29 o
  -8  11  -1         43.58         50.83        10.09 o
  -7  11  -1         90.18         76.53        15.07 o
  -6  11  -1        172.73        211.96        17.67 o
  -5  11  -1        149.22        144.26        10.40 o
  -4  11  -1        114.18        119.46         5.98 o
  -3  11  -1         76.20         67.17        14.74 o
  -2  11  -1        310.26        303.40        13.17 o
  -1  11  -1        330.49        375.19        14.30 o
   0  11  -1         98.83        127.01        14.34 o
   1  11  -1        163.44        208.14        18.19 o
   2  11  -1        157.59        131.17        13.96 o
   3  11  -1         17.25          6.90         7.33 o
   4  11  -1         68.07         59.92        11.30 o
   5  11  -1         54.72         55.06         7.71 o
   6  11  -1        121.41         73.68        11.88 o
   7  11  -1        343.41        292.23        23.96 o
   8  11  -1         36.60         26.83         9.06 o
   9  11  -1         20.52         21.90         7.31 o
  10  11  -1        160.95        173.02        15.94 o
  11  11  -1         42.09         50.93        13.80 o
  12  11  -1        175.71        192.67        18.78 o
  13  11  -1         81.92        111.75        18.47 o
  14  11  -1         15.78          9.69        10.39 o
 -13  12  -1         13.16         -0.44         8.41 o
 -12  12  -1         20.86         30.26         9.98 o
 -11  12  -1         98.35        124.37        16.11 o
 -10  12  -1         95.23        106.22        14.21 o
  -9  12  -1         11.51          6.02         7.15 o
  -8  12  -1         39.09         53.71        14.30 o
  -7  12  -1        181.73        164.37        21.95 o
  -6  12  -1         36.43         40.94         7.27 o
  -5  12  -1        273.63        269.95        16.42 o
  -4  12  -1        174.23        138.41        10.55 o
  -3  12  -1          4.27         -3.16         8.73 o
  -2  12  -1         78.79         94.45         7.17 o
  -1  12  -1         47.73         59.50         7.73 o
   0  12  -1        230.51        275.96        21.81 o
   1  12  -1        156.29        183.48        17.90 o
   2  12  -1         51.55         48.14        10.08 o
   3  12  -1        312.99        315.78        23.84 o
   4  12  -1        552.14        576.84        32.33 o
   5  12  -1         82.38         48.48        11.93 o
   6  12  -1         35.35         38.03         8.91 o
   7  12  -1         95.44         94.05        10.82 o
   8  12  -1        325.84        312.97        26.83 o
   9  12  -1         93.13         80.96        15.34 o
  10  12  -1        144.89        168.59        21.92 o
  11  12  -1         82.76         95.39        13.54 o
  12  12  -1         20.25         34.81        10.42 o
  13  12  -1         14.07         18.60        22.85 o
 -12  13  -1          0.35         -5.34         8.47 o
 -11  13  -1         52.64         62.19        12.19 o
 -10  13  -1          6.58          5.82        13.32 o
  -9  13  -1         17.40         24.24         9.14 o
  -8  13  -1         42.15         45.42        13.81 o
  -7  13  -1          2.03          6.74         8.32 o
  -6  13  -1         81.74         88.57        15.21 o
  -5  13  -1        633.37        631.05        23.85 o
  -4  13  -1        343.05        340.36        17.05 o
  -3  13  -1        268.51        244.90        22.79 o
  -2  13  -1        241.72        211.56        33.68 o
  -1  13  -1       1893.93       1745.38        36.86 o
   0  13  -1        382.33        368.67        18.49 o
   1  13  -1        220.82        222.78        20.00 o
   2  13  -1        256.14        256.87        22.27 o
   3  13  -1         24.84         24.51         8.85 o
   4  13  -1        641.96        633.45        35.50 o
   5  13  -1         14.07         34.09        10.67 o
   6  13  -1        331.23        331.02        27.40 o
   7  13  -1         36.62         36.41         7.43 o
   8  13  -1         35.73         47.86         9.16 o
   9  13  -1         60.15         65.67        14.18 o
  10  13  -1          0.23          6.51         7.91 o
  11  13  -1          7.18         28.83        11.02 o
  12  13  -1         13.73         27.43        11.54 o
  13  13  -1         19.54         12.57        10.51 o
 -12  14  -1         44.48         60.48        20.38 o
 -11  14  -1          3.60         -4.74         6.71 o
 -10  14  -1          3.21          4.62        16.98 o
  -9  14  -1          7.78         18.98         9.39 o
  -8  14  -1        120.47        102.24        19.34 o
  -7  14  -1        442.12        464.81        37.46 o
  -6  14  -1         42.93         71.05        15.63 o
  -5  14  -1        402.94        418.28        19.94 o
  -4  14  -1        396.14        363.69        18.52 o
  -3  14  -1         34.54         28.24         9.62 o
  -2  14  -1        470.06        472.20        38.08 o
  -1  14  -1        214.68        226.08        14.84 o
   0  14  -1        118.66        112.41         9.74 o
   1  14  -1         10.26         -2.73         8.51 o
   2  14  -1         22.82         26.44        10.48 o
   3  14  -1        363.50        332.22        26.74 o
   4  14  -1         85.89         90.97        15.54 o
   5  14  -1         50.46         38.97        11.23 o
   6  14  -1         19.81         15.90         7.99 o
   7  14  -1         43.00         29.04        10.06 o
   8  14  -1         38.36         35.97         8.86 o
   9  14  -1         10.42         16.76         7.49 o
  10  14  -1          6.11          3.30        18.41 o
  11  14  -1         28.29         25.77         7.89 o
  12  14  -1         95.02         95.69        18.78 o
 -11  15  -1          3.46         -5.69         8.65 o
 -10  15  -1          3.55          1.41         6.81 o
  -9  15  -1          9.21         22.31        11.50 o
  -8  15  -1          4.06         10.00        12.28 o
  -7  15  -1        132.25        136.96        22.08 o
  -6  15  -1         42.37         25.72        10.12 o
  -5  15  -1        554.18        503.59        37.59 o
  -4  15  -1        308.52        326.40        18.03 o
  -3  15  -1         47.23         57.36        10.59 o
  -2  15  -1        563.64        592.66        37.58 o
  -1  15  -1        246.26        211.84        13.05 o
   0  15  -1        369.90        329.80        16.76 o
   1  15  -1        217.09        208.82        22.08 o
   2  15  -1         70.36         78.94        14.32 o
   3  15  -1        196.78        175.60        20.62 o
   4  15  -1        462.39        420.43        31.76 o
   5  15  -1        221.31        237.63        24.68 o
   6  15  -1        102.04         92.28        16.71 o
   7  15  -1        491.93        519.73        38.28 o
   8  15  -1        433.73        486.52        38.46 o
   9  15  -1         16.65         12.01         6.13 o
  10  15  -1         37.80         46.23        11.98 o
  11  15  -1          4.24         -4.03         6.45 o
  12  15  -1        107.21        133.75        22.14 o
 -10  16  -1         94.61        103.63        16.48 o
  -9  16  -1         11.51         16.95         9.47 o
  -8  16  -1         78.57         49.55        15.48 o
  -7  16  -1         65.41         72.37        18.97 o
  -6  16  -1        125.85        101.48        19.40 o
  -5  16  -1         55.32         69.27        15.64 o
  -4  16  -1          0.10          3.07         8.17 o
  -3  16  -1        310.55        284.90        19.81 o
  -2  16  -1         68.22         67.39        14.98 o
  -1  16  -1         23.10         18.36         9.04 o
   0  16  -1        206.18        189.30        21.63 o
   1  16  -1         19.17         25.63         6.12 o
   2  16  -1         10.60          9.61         9.27 o
   3  16  -1         71.77         86.91        16.48 o
   4  16  -1         56.25         63.74        14.94 o
   5  16  -1         30.31         46.03        11.78 o
   6  16  -1         43.60         21.00         9.72 o
   7  16  -1         77.03        127.25        20.63 o
   8  16  -1        297.38        228.65        27.96 o
   9  16  -1         13.41         28.48        12.26 o
  10  16  -1        151.77        188.12        27.69 o
  11  16  -1         99.81        126.52        20.60 o
  -9  17  -1         37.48         93.85        22.19 o
  -8  17  -1          2.22         28.70        14.68 o
  -7  17  -1         36.29         36.55        15.01 o
  -6  17  -1         41.68         35.26        14.72 o
  -5  17  -1        226.05        225.10        27.76 o
  -4  17  -1         10.72         20.79        10.97 o
  -3  17  -1         21.88         27.24         7.82 o
  -2  17  -1         51.53         45.51        12.30 o
  -1  17  -1        350.11        360.32        31.29 o
   0  17  -1         54.02         37.45        12.30 o
   1  17  -1        102.00        108.65        17.48 o
   2  17  -1        213.57        229.37        24.72 o
   3  17  -1         14.75         24.15        11.03 o
   4  17  -1         47.52         62.79        13.93 o
   5  17  -1         89.24        107.23        18.64 o
   6  17  -1         49.34         55.74        14.31 o
   7  17  -1         23.84         23.94        11.16 o
   8  17  -1         72.80         92.68        19.61 o
   9  17  -1         48.22         65.83        16.62 o
  -8  18  -1        203.96        262.99        33.45 o
  -7  18  -1        120.95        161.88        25.95 o
  -6  18  -1         76.38         65.88        17.38 o
  -5  18  -1         92.63         67.85        15.61 o
  -4  18  -1         35.00         48.31        15.93 o
  -3  18  -1         31.08         26.34        17.39 o
  -2  18  -1        140.00        142.54        21.21 o
  -1  18  -1         15.76         -4.63        12.08 o
   0  18  -1         14.08         23.09        10.70 o
   1  18  -1         27.87         28.95        11.85 o
   2  18  -1        102.25        119.53        19.33 o
   3  18  -1         43.52         49.30        14.05 o
   4  18  -1        108.63        131.32        21.12 o
   5  18  -1         64.41         61.58        15.35 o
   6  18  -1         63.36         78.84        17.23 o
   7  18  -1         25.20         63.46        16.26 o
   8  18  -1         63.61         56.71        16.44 o
  -6  19  -1         73.38         93.62        20.06 o
  -5  19  -1         34.62         25.60        14.12 o
  -4  19  -1        156.11        184.22        26.50 o
  -3  19  -1         29.71         32.78         8.83 o
  -2  19  -1         42.31         49.17        14.78 o
  -1  19  -1          5.25          1.82         8.23 o
   0  19  -1         52.13         28.00        10.79 o
   1  19  -1        274.63        271.24        29.50 o
   2  19  -1         12.68         23.18        11.08 o
   3  19  -1         63.30         68.77        16.54 o
   4  19  -1          0.28         14.01        11.17 o
   5  19  -1         12.39         28.15        13.02 o
   6  19  -1         16.51         35.26        12.60 o
  -4  20  -1        117.41        113.04        21.27 o
  -3  20  -1        118.05        103.57        20.23 o
  -2  20  -1         65.63         69.99        18.81 o
  -1  20  -1         14.77         -0.59         9.25 o
   0  20  -1         21.03         22.69        10.19 o
   1  20  -1         17.46          8.88        11.24 o
   2  20  -1        128.50        153.67        23.24 o
   3  20  -1        153.69        143.31        22.35 o
   4  20  -1        171.68        215.25        27.19 o
  -1  21  -1          2.08          0.25        12.26 o
   0  21  -1         14.19          2.63         8.97 o
   1  21  -1          0.31        -12.21        12.21 o
 -12   0   0        121.51         96.87        16.59 o
 -11   0   0         53.21         29.89        10.77 o
 -10   0   0        566.25        505.91        33.42 o
  -9   0   0        255.26        241.23        21.67 o
  -8   0   0         57.37         46.00         9.66 o
  -7   0   0        793.72        709.64        32.49 o
  -6   0   0       2645.81       2698.72        66.27 o
  -5   0   0       3814.60       4089.56        84.67 o
  -4   0   0       4405.98       4815.07        88.42 o
  -3   0   0       2059.86       1974.15        42.36 o
  -2   0   0       1349.47       1451.70        30.11 o
   5   0   0       3828.08       4341.43        71.58 o
   6   0   0       2658.02       2670.86        76.06 o
   7   0   0        801.78        716.95        19.96 o
   8   0   0         56.81         46.67         6.18 o
   9   0   0        257.20        238.02        16.10 o
  10   0   0        572.41        558.49        26.19 o
  11   0   0         49.14         48.25         9.46 o
  12   0   0        120.03        133.41        15.31 o
  13   0   0         13.74          9.37        10.58 o
  14   0   0         38.48         51.68        11.37 o
  15   0   0        222.86        281.28        24.45 o
 -14   1   0         37.16         37.18        12.51 o
 -13   1   0         64.19         66.35        15.27 o
 -12   1   0         24.46         11.60         8.06 o
 -11   1   0          6.32          4.41         7.38 o
 -10   1   0        366.30        361.12        19.72 o
  -9   1   0        621.41        572.85        23.55 o
  -8   1   0        355.10        354.20        17.32 o
  -7   1   0        266.03        207.74        12.40 o
  -6   1   0         51.71         45.91         5.96 o
  -5   1   0         55.53         69.59         6.25 o
  -4   1   0       1213.11       1296.37        29.04 o
  -3   1   0       9408.25       9455.03       215.74 o
  -2   1   0       2597.80       2518.73        42.26 o
   2   1   0       2652.78       2593.75        74.79 o
   3   1   0       9377.00       9291.29       174.50 o
   4   1   0       1200.49       1292.96        19.99 o
   5   1   0         50.11         78.82         4.96 o
   6   1   0         47.46         42.30         2.88 o
   7   1   0        255.55        181.89         6.62 o
   8   1   0        342.52        353.68         7.62 o
   9   1   0        636.72        583.10        20.58 o
  10   1   0        359.84        351.02        16.83 o
  11   1   0          5.53          3.99         4.89 o
  12   1   0         25.75         24.75         5.35 o
  13   1   0         64.52         74.34         8.83 o
  14   1   0         35.65         26.80         6.59 o
  15   1   0        119.62        138.83        12.55 o
 -15   2   0         10.70         17.03        10.87 o
 -14   2   0         65.65         73.60        16.17 o
 -13   2   0         11.24          6.75         7.54 o
 -12   2   0        504.00        462.79        36.12 o
 -11   2   0        209.32        204.21        23.02 o
 -10   2   0         88.46         66.37        13.38 o
  -9   2   0        437.80        450.60        30.38 o
  -8   2   0        376.87        381.53        25.79 o
  -7   2   0         73.96         46.94         8.85 o
  -6   2   0       3590.72       3628.63        58.63 o
  -5   2   0        185.11        163.67         9.48 o
  -4   2   0      13243.91      13153.95       271.06 o
  -3   2   0       2991.31       3142.56        61.63 o
  -2   2   0       5705.42       5804.51        43.91 o
   1   2   0        569.92        571.02        13.40 o
   2   2   0       5779.26       5797.45        74.57 o
   3   2   0       2963.63       3221.04        29.25 o
   4   2   0      13226.74      13152.87       116.18 o
   5   2   0        207.27        185.92        11.01 o
   6   2   0       3608.41       3683.49        92.82 o
   7   2   0         76.32         49.58        10.50 o
   8   2   0        367.33        390.70        19.37 o
   9   2   0        450.58        455.34        22.28 o
  10   2   0         89.61         81.60         9.30 o
  11   2   0        206.81        191.72        11.86 o
  12   2   0        510.87        478.85        19.29 o
  13   2   0         11.64         21.08         6.62 o
  14   2   0         65.38         64.09        10.41 o
  15   2   0         11.18          8.25         6.89 o
 -16   3   0          0.57         -9.57         9.57 o
 -15   3   0         64.44         67.54        17.48 o
 -14   3   0         61.78         65.80        17.07 o
 -13   3   0         59.21         88.58        18.56 o
 -12   3   0        196.84        178.01        22.93 o
 -11   3   0         16.13         18.99        10.40 o
 -10   3   0        203.05        196.42        21.55 o
  -9   3   0        335.52        363.46        27.35 o
  -8   3   0        428.53        322.99        23.71 o
  -7   3   0        299.38        272.05        14.74 o
  -6   3   0        345.29        410.97        16.62 o
  -5   3   0       2064.67       1990.76        37.48 o
  -4   3   0       2293.43       2411.26        30.30 o
  -3   3   0        153.90        197.19         5.77 o
  -2   3   0       1871.32       2112.52        22.80 o
  -1   3   0       2377.88       2386.45        29.20 o
   0   3   0       1415.55       1113.97        24.55 o
   1   3   0       2376.81       2374.19        31.06 o
   2   3   0       1860.44       2093.27        29.80 o
   3   3   0        152.17        211.94         4.77 o
   4   3   0       2287.09       2426.15        37.93 o
   5   3   0       2030.21       2006.20        37.87 o
   6   3   0        330.68        346.98        15.62 o
   7   3   0        301.03        269.82        23.80 o
   8   3   0        419.32        347.61        18.17 o
   9   3   0        336.87        298.71        17.92 o
  10   3   0        201.01        199.80        16.09 o
  11   3   0         17.70         17.07         5.87 o
  12   3   0        201.06        217.65        13.57 o
  13   3   0         58.55         85.58         9.34 o
  14   3   0         59.97         63.76         8.36 o
  15   3   0         65.98         31.84         7.99 o
 -15   4   0          2.74          1.76        10.17 o
 -14   4   0         15.91         25.42        10.59 o
 -13   4   0         32.29         55.46        15.58 o
 -12   4   0        521.73        540.30        39.93 o
 -11   4   0         83.97         80.71        15.40 o
 -10   4   0        258.99        234.12        23.79 o
  -9   4   0        111.25        112.69        16.07 o
  -8   4   0        125.79        115.46        10.70 o
  -7   4   0       1115.50       1108.18        60.74 o
  -6   4   0        844.28        887.37        25.56 o
  -5   4   0       1288.66       1468.73        43.19 o
  -4   4   0        474.35        542.35        16.80 o
  -3   4   0        747.86        722.44        10.16 o
  -2   4   0       1294.67       1499.57        17.34 o
  -1   4   0       1281.18       1356.14        20.78 o
   0   4   0       6470.15       6112.13        98.92 o
   1   4   0       1331.78       1475.87        41.84 o
   2   4   0       1301.57       1500.20        16.37 o
   3   4   0        756.55        746.44        26.21 o
   4   4   0        443.75        533.05        18.35 o
   5   4   0       1294.37       1508.30        39.93 o
   6   4   0        845.13        855.28        25.22 o
   7   4   0       1125.00       1088.12        50.24 o
   8   4   0        128.31        142.99        12.00 o
   9   4   0        110.01        117.67        23.13 o
  10   4   0        257.92        234.25        17.17 o
  11   4   0         87.52         85.59        23.19 o
  12   4   0        526.21        553.09        24.14 o
  13   4   0         30.93         37.40         9.69 o
  14   4   0         15.44         15.35         6.05 o
  15   4   0          2.93         -0.16         5.79 o
 -15   5   0         43.64         39.74        13.81 o
 -14   5   0         10.46         28.48        11.85 o
 -13   5   0          4.66         13.05        11.75 o
 -12   5   0        290.71        305.22        30.93 o
 -11   5   0        174.55        184.63        23.48 o
 -10   5   0        333.65        309.10        27.96 o
  -9   5   0         80.82         90.50        10.50 o
  -8   5   0        168.44        177.60        13.48 o
  -7   5   0        207.01        253.97        15.38 o
  -6   5   0        959.76        939.43        27.06 o
  -5   5   0        633.25        676.07        32.10 o
  -4   5   0       4627.63       4938.76        43.16 o
  -3   5   0       1681.05       1741.66        19.15 o
  -2   5   0        481.26        553.71        15.40 o
  -1   5   0      10206.85       9396.29       167.37 o
   0   5   0         10.68         10.62         3.27 o
   2   5   0        459.95        540.47        14.15 o
   3   5   0       1692.26       1761.75        32.64 o
   4   5   0       4691.14       5158.27       130.19 o
   5   5   0        631.91        672.28        20.49 o
   6   5   0        969.74        992.20        27.36 o
   7   5   0        197.34        215.96        13.79 o
   8   5   0        163.40        161.70        13.05 o
   9   5   0         85.91         74.74        10.05 o
  10   5   0        326.68        315.10        21.55 o
  11   5   0        169.40        203.38        23.85 o
  12   5   0        284.80        320.25        22.23 o
  13   5   0          4.34          6.76         6.04 o
  14   5   0         11.00          5.69         5.56 o
  15   5   0         43.66         46.96         9.42 o
 -15   6   0         23.74         16.01        11.68 o
 -14   6   0         23.16         35.29        14.43 o
 -13   6   0          2.88          1.98         8.53 o
 -12   6   0         32.50         18.91         9.63 o
 -11   6   0        409.75        448.15        35.06 o
 -10   6   0        939.92        834.72        33.05 o
  -9   6   0        301.21        277.85        17.90 o
  -8   6   0         23.72          9.12         5.08 o
  -7   6   0         26.53         29.00         7.61 o
  -6   6   0        150.12        144.45         8.89 o
  -5   6   0       1076.04       1022.51        16.79 o
  -4   6   0         58.64         52.55         3.03 o
  -3   6   0       3532.01       4070.03        82.50 o
  -2   6   0       1002.26        887.97        17.97 o
  -1   6   0       1041.91        972.56        18.82 o
   0   6   0        658.54        445.03        19.10 o
   1   6   0       1018.39        964.92        29.35 o
   2   6   0        995.39        850.70        28.94 o
   3   6   0       3553.22       3963.06        62.27 o
   4   6   0         65.45         53.71         3.76 o
   5   6   0       1050.48       1002.28        35.66 o
   6   6   0        148.03        130.85         9.95 o
   7   6   0         27.69         20.26        10.97 o
   8   6   0         20.94         12.27         6.03 o
   9   6   0        289.05        265.41        17.60 o
  10   6   0        947.47        891.12        33.68 o
  11   6   0        410.58        429.20        31.03 o
  12   6   0         29.92         31.53         8.32 o
  13   6   0          2.94         -3.33         6.21 o
  14   6   0         23.04         19.12         6.29 o
  15   6   0         23.27         11.21        15.61 o
 -15   7   0         33.46         36.59        14.19 o
 -14   7   0         19.14         14.67        12.55 o
 -13   7   0         78.16         72.24        17.09 o
 -12   7   0         11.03         24.41        10.59 o
 -11   7   0         54.46         41.74         9.18 o
 -10   7   0         21.47         45.67         9.66 o
  -9   7   0         63.28         72.72        10.22 o
  -8   7   0        855.60        784.04        37.10 o
  -7   7   0          8.25          8.88         7.66 o
  -6   7   0        441.06        484.20        14.52 o
  -5   7   0       1490.08       1613.74        21.59 o
  -4   7   0        162.04        210.80         8.43 o
  -3   7   0        102.68         92.19         6.73 o
  -2   7   0       1051.62       1214.37        22.58 o
  -1   7   0         83.09         55.35         4.61 o
   0   7   0       2352.75       2279.62        53.78 o
   1   7   0         92.12         75.04         8.80 o
   3   7   0         99.13        109.55        10.14 o
   4   7   0        170.85        215.09         8.61 o
   5   7   0       1519.32       1615.49        25.20 o
   6   7   0        435.56        485.60        19.42 o
   7   7   0          6.77          8.18         4.73 o
   8   7   0        863.33        811.59        28.80 o
   9   7   0         59.78         57.08         8.92 o
  10   7   0         19.54         27.85         8.43 o
  11   7   0         57.06         43.59         9.54 o
  12   7   0         10.78          3.72         6.33 o
  13   7   0         79.34         73.55        12.08 o
  14   7   0         18.93         20.96         7.57 o
  15   7   0         34.33         21.59        16.52 o
 -15   8   0         16.64         23.06        11.31 o
 -14   8   0          4.17         -6.37        10.33 o
 -13   8   0          4.17         14.77        10.92 o
 -12   8   0         16.23         18.89         7.72 o
 -11   8   0         74.81         83.44        36.08 o
 -10   8   0         80.62         95.25        12.35 o
  -9   8   0         29.85         31.12         7.39 o
  -8   8   0        132.88        129.53        12.90 o
  -7   8   0        331.08        339.11        18.45 o
  -6   8   0         87.74         78.75         6.55 o
  -5   8   0        140.74        168.26        10.14 o
  -4   8   0        613.21        531.77        12.48 o
  -3   8   0       3434.21       2959.76        72.83 o
  -2   8   0        371.26        345.16        11.74 o
  -1   8   0       1828.28       1905.44        48.51 o
   0   8   0        668.20        815.14        30.39 o
   2   8   0        379.76        358.83        20.04 o
   3   8   0       3435.25       3153.68        70.24 o
   4   8   0        608.02        539.06        25.17 o
   5   8   0        139.18        161.92         7.01 o
   6   8   0         79.71         77.39         8.10 o
   7   8   0        336.67        343.05        17.51 o
   8   8   0        130.82        118.03        11.21 o
   9   8   0         27.85         25.67         7.11 o
  10   8   0         80.03         86.90        11.35 o
  11   8   0         74.79         90.76        12.38 o
  12   8   0         15.52          9.75         7.16 o
  13   8   0          3.88         -0.97         7.76 o
  14   8   0          4.27         15.28         8.29 o
 -14   9   0         57.63         62.76        18.01 o
 -13   9   0         41.81         45.63        15.38 o
 -12   9   0        168.55        162.93        17.27 o
 -11   9   0         21.36         30.89        14.82 o
 -10   9   0          7.25          1.89         5.86 o
  -9   9   0        351.44        352.16        21.77 o
  -8   9   0        374.12        457.68        23.51 o
  -7   9   0        520.59        533.40        33.45 o
  -6   9   0         72.78         61.41         6.48 o
  -5   9   0         34.80         51.09         4.29 o
  -4   9   0        127.37        144.51         9.51 o
  -3   9   0       1118.25       1199.14        42.53 o
  -2   9   0        523.60        543.09        15.79 o
  -1   9   0       2093.95       1993.14        34.92 o
   0   9   0        127.21        151.51        13.84 o
   1   9   0       2088.40       1928.20        54.06 o
   2   9   0        511.10        564.31        26.70 o
   3   9   0       1095.65       1068.60        39.38 o
   4   9   0        133.37        135.01         9.65 o
   5   9   0         31.76         44.31         6.68 o
   6   9   0         75.59         61.68         7.70 o
   7   9   0        513.60        545.80        22.66 o
   8   9   0        377.45        441.91        28.47 o
   9   9   0        357.99        373.44        21.19 o
  10   9   0          8.05         12.21         7.60 o
  11   9   0         21.17         33.10         8.66 o
  12   9   0        170.76        174.51        17.50 o
  13   9   0         41.95         47.88        10.92 o
  14   9   0         58.70         67.21        13.95 o
 -14  10   0         62.43         86.02        21.81 o
 -13  10   0         33.72         18.93        14.43 o
 -12  10   0         28.33         37.65         9.77 o
 -11  10   0        399.72        384.37        25.53 o
 -10  10   0         94.21         82.62        17.87 o
  -9  10   0        145.41        153.83        15.29 o
  -8  10   0        316.72        281.80        19.25 o
  -7  10   0        195.26        166.86        19.37 o
  -6  10   0          2.81          3.65         2.90 o
  -5  10   0       1923.50       1971.68        29.88 o
  -4  10   0        454.78        443.90        25.82 o
  -3  10   0        943.14        988.33        40.46 o
  -2  10   0        500.51        483.80        15.63 o
  -1  10   0        345.07        391.56        29.78 o
   0  10   0        150.87        183.41        16.08 o
   1  10   0        348.79        384.50        23.06 o
   2  10   0        487.28        431.12        24.81 o
   3  10   0        953.68        915.76        37.79 o
   4  10   0        460.73        422.59        17.71 o
   5  10   0       1928.65       1969.30        73.79 o
   6  10   0          1.77          3.11         7.07 o
   7  10   0        195.24        183.11        13.51 o
   8  10   0        320.69        274.65        17.54 o
   9  10   0        139.95        113.56        12.49 o
  10  10   0         92.63         83.43        11.43 o
  11  10   0        396.30        423.45        32.43 o
  12  10   0         29.38         31.05         8.53 o
  13  10   0         34.65         40.41         9.49 o
  14  10   0         62.64        104.62        20.53 o
 -13  11   0        198.74        236.21        22.15 o
 -12  11   0        311.42        326.69        25.15 o
 -11  11   0         48.24         62.51        12.78 o
 -10  11   0         54.65         51.68        11.04 o
  -9  11   0        168.80        182.99        17.05 o
  -7  11   0        170.20        127.74        17.56 o
  -6  11   0        981.97        864.40        27.48 o
  -5  11   0         63.22         58.68         4.79 o
  -4  11   0        213.68        160.77        10.95 o
  -3  11   0        603.37        552.78        30.92 o
  -2  11   0         52.12         36.65         5.01 o
  -1  11   0        282.55        285.01        13.42 o
   0  11   0        111.25        105.09        13.69 o
   1  11   0        279.94        319.08        22.34 o
   2  11   0         50.96         41.10        10.19 o
   3  11   0        600.84        584.05        30.83 o
   4  11   0        219.93        157.51        16.72 o
   5  11   0         62.87         66.21         7.97 o
   6  11   0        974.84        862.34        57.38 o
   7  11   0        171.48        147.85        17.13 o
   8  11   0          7.71         -4.02         5.32 o
   9  11   0        173.33        170.87        15.13 o
  10  11   0         52.26         53.30         9.68 o
  11  11   0         49.42         58.86        10.78 o
  12  11   0        308.41        330.26        23.50 o
  13  11   0        198.41        199.02        19.15 o
  14  11   0          6.85        -13.00        13.00 o
 -13  12   0         42.20         39.45        10.87 o
 -12  12   0         20.05         20.22         9.40 o
 -11  12   0         18.27          5.50         6.57 o
 -10  12   0         29.90         27.59         8.59 o
  -9  12   0        149.74        165.42        16.46 o
  -8  12   0         55.19         53.85        14.21 o
  -7  12   0        269.65        310.28        28.29 o
  -6  12   0          5.24          4.47         3.84 o
  -5  12   0         94.68         78.39        15.82 o
  -4  12   0        263.04        242.55        14.03 o
  -3  12   0        320.46        261.83        22.31 o
  -2  12   0        235.99        233.71        19.26 o
  -1  12   0        159.31        166.75        10.65 o
   0  12   0        310.99        322.98        23.68 o
   1  12   0        161.06        213.35        19.33 o
   2  12   0        232.57        243.85        20.86 o
   3  12   0        321.23        267.91        21.63 o
   4  12   0        272.70        252.17        21.31 o
   5  12   0         95.29         52.76        10.97 o
   6  12   0          4.77          7.05         5.16 o
   7  12   0        272.89        280.53        20.16 o
   8  12   0         57.57         58.19        12.46 o
   9  12   0        149.69        164.55        20.29 o
  10  12   0         30.52         32.74         9.36 o
  11  12   0         17.67         23.66         8.69 o
  12  12   0         20.23         43.64        10.54 o
  13  12   0         41.12         35.17        12.95 o
 -12  13   0         30.76         35.33         9.52 o
 -11  13   0          4.61          3.56         8.11 o
 -10  13   0          1.81          7.61         6.46 o
  -9  13   0         21.48         27.90         8.84 o
  -8  13   0         12.27         11.81         8.55 o
  -7  13   0        175.13        163.12        22.11 o
  -6  13   0        138.40        137.85        11.50 o
  -5  13   0         73.61         83.03         9.24 o
  -4  13   0         85.01         70.93         8.58 o
  -3  13   0        606.23        563.74        34.27 o
  -2  13   0        777.43        676.57        21.80 o
  -1  13   0        753.42        803.33        24.65 o
   0  13   0        100.60         91.90         8.90 o
   1  13   0        745.67        785.92        39.06 o
   2  13   0        785.21        721.59        37.43 o
   3  13   0        615.02        585.68        33.93 o
   4  13   0         89.28         75.90        12.89 o
   5  13   0         75.92         79.21        14.13 o
   6  13   0        142.45        111.49        16.36 o
   7  13   0        173.00        155.90        13.83 o
   8  13   0         11.66         20.66         6.23 o
   9  13   0         21.01         25.45        10.11 o
  10  13   0          1.48         16.01        10.46 o
  11  13   0          5.01          9.09        10.95 o
  12  13   0         31.04         27.06        11.47 o
  13  13   0         69.63         54.41        14.42 o
 -12  14   0         54.52         80.30        14.69 o
 -11  14   0          1.16         -3.30         9.08 o
 -10  14   0         28.79         51.11        11.29 o
  -9  14   0         94.03         91.45        13.42 o
  -8  14   0         85.88         88.86        17.48 o
  -7  14   0          8.04         -0.60         8.23 o
  -6  14   0         90.06         86.41        16.73 o
  -5  14   0        284.58        292.31        17.14 o
  -4  14   0        688.46        716.14        26.42 o
  -3  14   0        144.74        191.40        21.71 o
  -2  14   0         24.08         32.66         5.76 o
  -1  14   0        144.88        134.64        13.05 o
   0  14   0          1.24          3.89         4.62 o
   1  14   0        134.99        124.12        16.67 o
   2  14   0         19.30         55.44        13.17 o
   3  14   0        142.16        184.69        20.29 o
   4  14   0        686.68        637.41        38.00 o
   5  14   0        279.37        316.06        27.04 o
   6  14   0         90.78         94.45        16.32 o
   7  14   0          8.13         -1.77         9.48 o
   8  14   0         84.68         89.36        14.42 o
   9  14   0         94.35        117.35        13.57 o
  10  14   0         28.22         47.79        13.73 o
  11  14   0          0.98         -9.67         9.67 o
  12  14   0         53.41         46.30        13.45 o
 -11  15   0          1.59         -9.42         9.42 o
 -10  15   0         27.86         27.61         8.54 o
  -9  15   0         42.59         61.07        20.89 o
  -8  15   0         36.30         78.24        18.35 o
  -7  15   0        104.37        127.78        21.01 o
  -6  15   0        118.85        113.75        18.97 o
  -5  15   0        253.93        264.15        16.90 o
  -4  15   0         76.35         63.87         9.08 o
  -3  15   0         85.28         84.41        15.59 o
  -2  15   0         67.29         59.37        13.75 o
  -1  15   0        120.80        107.06         9.90 o
   0  15   0          0.88          4.66         3.94 o
   1  15   0        117.59        119.02        11.93 o
   2  15   0         64.32         31.56        11.02 o
   3  15   0         85.13         69.45        13.43 o
   4  15   0         73.00         69.24        14.71 o
   5  15   0        248.40        231.58        24.52 o
   6  15   0        120.72        116.06        19.07 o
   7  15   0        102.52        134.75        21.77 o
   8  15   0         37.78         35.05        13.30 o
   9  15   0         43.56         49.08        11.85 o
  10  15   0         27.49         28.46        10.28 o
  11  15   0          1.43          9.08         9.48 o
  12  15   0          7.13         26.02        12.00 o
 -10  16   0         87.36        105.34        16.89 o
  -9  16   0         87.12        110.37        21.35 o
  -8  16   0        227.96        227.28        28.59 o
  -7  16   0        176.44        141.61        21.50 o
  -6  16   0         44.17         37.70        12.56 o
  -5  16   0         12.36         16.03         9.30 o
  -4  16   0         37.14         47.14         7.89 o
  -3  16   0         77.43         77.86        15.11 o
  -2  16   0         31.91         24.59        10.17 o
  -1  16   0         12.29          0.38         9.46 o
   0  16   0        222.01        199.70        13.98 o
   1  16   0         11.06         10.43         4.94 o
   2  16   0         30.72         25.61         9.74 o
   3  16   0         77.54         69.45        14.92 o
   4  16   0         33.25         20.54        10.65 o
   5  16   0         12.67         32.81        11.57 o
   6  16   0         46.87         41.51        12.16 o
   7  16   0        169.72        181.62        23.40 o
   8  16   0        229.11        265.68        29.31 o
   9  16   0         88.16         80.54        18.40 o
  10  16   0         89.17        102.18        21.38 o
  11  16   0         36.52         38.65        13.49 o
  -9  17   0        115.19        140.02        24.90 o
  -8  17   0         63.17         78.63        18.76 o
  -7  17   0        165.64        186.00        25.64 o
  -6  17   0          6.32          3.12         7.07 o
  -5  17   0         73.00         75.98        16.31 o
  -4  17   0         54.27         50.67        13.92 o
  -3  17   0         37.88         57.60        15.68 o
  -2  17   0          1.90          0.86         8.88 o
  -1  17   0         66.62         65.17        14.67 o
   0  17   0          0.89         14.91         8.73 o
   1  17   0         66.57         76.16         9.73 o
   2  17   0          2.25          8.94         6.85 o
   3  17   0         36.70         40.02        13.25 o
   4  17   0         55.92         54.45        14.37 o
   5  17   0         72.30         61.04        15.54 o
   6  17   0          6.06         22.94        11.91 o
   7  17   0        167.64        171.10        24.44 o
   8  17   0         63.90         53.85        14.65 o
   9  17   0        115.84        128.28        23.25 o
  -8  18   0         93.53        126.49        23.86 o
  -7  18   0        187.26        180.89        26.88 o
  -6  18   0        119.43        133.60        22.67 o
  -5  18   0         52.31         47.95        15.12 o
  -4  18   0         34.86         40.74        12.70 o
  -3  18   0         47.90         38.91         8.90 o
  -2  18   0         84.94        113.47        20.19 o
  -1  18   0        134.78        121.44        19.36 o
   0  18   0          0.99        -11.70        11.70 o
   1  18   0        137.25        128.77        20.06 o
   2  18   0         82.36         97.69        11.69 o
   3  18   0         46.76         47.90        14.15 o
   4  18   0         34.53         64.31        15.88 o
   5  18   0         55.85         59.52        15.94 o
   6  18   0        120.43        144.76        22.72 o
   7  18   0        186.46        188.93        26.46 o
  -7  19   0         14.38          3.29        10.68 o
  -6  19   0         27.13         61.25        17.77 o
  -5  19   0         33.45         26.87        12.76 o
  -4  19   0         58.32         46.30        14.30 o
  -3  19   0         27.27         38.51         9.67 o
  -2  19   0         44.78         30.32        13.87 o
  -1  19   0         11.01         -3.58         9.59 o
   0  19   0          3.24          2.28         8.18 o
   1  19   0         10.54         -1.81         7.65 o
   2  19   0         43.59         64.78        16.64 o
   3  19   0         27.95         44.14        16.44 o
   4  19   0         58.28         93.29        19.23 o
   5  19   0         32.47         54.83        16.20 o
   6  19   0         27.78         16.03        10.63 o
  -5  20   0         56.07         71.57        18.57 o
  -4  20   0         59.70         70.15        18.04 o
  -3  20   0         14.96         21.32         8.28 o
  -2  20   0         44.50         59.96        16.56 o
  -1  20   0         32.68         25.86        12.42 o
   0  20   0         15.22        -11.73        11.73 o
   1  20   0         32.24         28.41        10.89 o
   2  20   0         43.44         43.73        13.84 o
   3  20   0         15.53         43.23        13.83 o
   4  20   0         58.85         85.71        19.67 o
  -1  21   0          6.25         -7.30         9.41 o
   0  21   0          0.40        -13.75        13.81 o
 -13   1   1          2.44         -0.14         7.78 o
 -12   1   1         62.55         50.52        13.12 o
 -11   1   1          6.70         -0.48         6.09 o
 -10   1   1         32.42         25.41        12.48 o
  -9   1   1         19.08         22.88         6.09 o
  -8   1   1        285.41        304.67        15.41 o
  -7   1   1         95.08         58.38         6.35 o
  -6   1   1       2229.26       2400.67        64.69 o
  -5   1   1       2541.02       2680.32        59.34 o
  -4   1   1       1448.79       1187.39        21.80 o
  -3   1   1      18487.10      18911.13       164.94 o
  -2   1   1       1934.75       1958.91        25.93 o
   2   1   1        263.35        267.18         9.02 o
   3   1   1        422.16        428.79        24.82 o
   4   1   1       2566.41       2610.83        57.23 o
   5   1   1         42.79         57.24         8.21 o
   6   1   1        218.76        280.98        13.84 o
   7   1   1         81.47         64.10         8.46 o
   8   1   1        251.78        278.90         7.55 o
   9   1   1        868.60        785.32        15.60 o
  10   1   1        171.43        194.63        11.39 o
  11   1   1         92.97         98.82         8.89 o
  12   1   1          5.63         -2.52         5.56 o
  13   1   1         34.98         57.10        11.14 o
  14   1   1         60.47         65.77         9.54 o
  15   1   1         41.62         51.29         8.66 o
 -14   2   1         12.10          7.86        10.59 o
 -13   2   1          6.84         14.22        10.02 o
 -12   2   1          1.95          2.79         7.12 o
 -11   2   1         20.68         25.76         9.94 o
 -10   2   1        108.92         90.59        14.88 o
  -9   2   1         10.66          5.91         5.90 o
  -8   2   1         13.37         12.18         6.72 o
  -7   2   1        149.42        162.19        15.07 o
  -6   2   1       1459.13       1581.64        63.11 o
  -5   2   1        291.64        293.32        16.68 o
  -4   2   1        485.08        515.46        16.24 o
  -3   2   1      22940.51      23621.76       170.79 o
  -2   2   1      19201.90      17092.53       173.55 o
  -1   2   1       2175.80       1949.39        36.50 o
   1   2   1       4402.52       4057.76        36.70 o
   2   2   1       2113.32       2216.05        18.08 o
   3   2   1       5508.00       5854.40        47.19 o
   4   2   1       1183.20       1141.49        21.13 o
   5   2   1        175.97        184.14         8.03 o
   6   2   1        557.69        552.14        11.56 o
   7   2   1         91.25        106.70         7.18 o
   8   2   1         70.29         70.42         3.00 o
   9   2   1        193.73        133.16        12.59 o
  10   2   1        318.63        343.43        21.03 o
  11   2   1         14.22          4.97         7.00 o
  12   2   1         23.40         26.67         6.24 o
  13   2   1          1.43         -1.33         5.20 o
  14   2   1         20.18         23.58         6.21 o
  15   2   1         50.64         64.21         9.36 o
 -15   3   1        110.37        102.18        20.40 o
 -14   3   1         25.61         39.49        13.86 o
 -13   3   1          1.74          1.04         8.73 o
 -12   3   1        128.83        131.83        19.39 o
 -11   3   1        195.14        142.09        19.13 o
 -10   3   1          1.64         -0.15         7.01 o
  -9   3   1        324.96        302.37        24.24 o
  -8   3   1        174.27        135.18        11.38 o
  -7   3   1        329.24        289.14        16.06 o
  -6   3   1       1441.70       1666.62        35.70 o
  -5   3   1       1029.18        951.36        18.27 o
  -4   3   1        294.04        393.63        10.80 o
  -3   3   1       5056.01       5229.44        90.69 o
  -2   3   1      19229.43      19566.89       313.29 o
  -1   3   1       4278.32       4291.35        92.98 o
   0   3   1       1160.72       1429.54        35.70 o
   1   3   1       1908.20       2030.04        26.58 o
   2   3   1       1442.19       1438.41        20.94 o
   3   3   1        295.46        374.00         5.73 o
   4   3   1        375.59        327.04         5.89 o
   5   3   1         33.61         32.68         1.97 o
   6   3   1          5.51         10.47         1.63 o
   7   3   1         14.16         17.19         4.91 o
   8   3   1         94.28         73.66        10.13 o
   9   3   1        411.17        369.21        20.17 o
  10   3   1          4.96         11.78         6.59 o
  11   3   1         17.82         11.48         7.35 o
  12   3   1        273.53        284.03        15.38 o
  13   3   1          0.62          6.83         5.32 o
  14   3   1          4.56          4.89         5.82 o
  15   3   1         49.25         51.40         8.86 o
 -16   4   1         10.57         14.03        11.28 o
 -15   4   1         44.24         52.50        14.91 o
 -14   4   1         15.76         14.36        10.08 o
 -13   4   1         75.21         76.81        15.96 o
 -12   4   1        405.54        425.81        34.27 o
 -11   4   1         54.37         50.41        12.31 o
 -10   4   1         50.17         51.13        12.93 o
  -9   4   1        220.91        214.36        15.61 o
  -8   4   1         12.54         37.13         6.67 o
  -7   4   1       3134.09       3533.27        84.90 o
  -6   4   1        976.94       1225.78        39.85 o
  -5   4   1        582.78        451.50        12.15 o
  -4   4   1       9231.76       9639.01       129.76 o
  -3   4   1        814.14        814.09        17.71 o
  -2   4   1       7828.91       8048.18        76.08 o
  -1   4   1      27268.03      23457.52       238.75 o
   0   4   1       3134.29       3514.86        46.86 o
   1   4   1       6439.69       6646.38       111.53 o
   2   4   1         83.46         89.25         2.83 o
   3   4   1        251.68        196.70         6.76 o
   4   4   1         54.48        140.96         7.00 o
   5   4   1         31.47         23.19         1.92 o
   6   4   1         63.60        106.37         5.42 o
   7   4   1        301.92        229.00        13.91 o
   8   4   1         73.51         90.28        10.03 o
   9   4   1        381.60        393.03        20.87 o
  10   4   1         41.18         64.69        10.81 o
  11   4   1         33.38         33.37         9.39 o
  12   4   1        281.95        320.99        18.95 o
  13   4   1         16.81         16.15         5.95 o
  14   4   1          4.67          7.58         5.74 o
  15   4   1         20.45         14.16         6.18 o
 -16   5   1         12.15        -13.72        13.72 o
 -15   5   1          3.38         -5.81         7.92 o
 -14   5   1          7.16          7.06         9.20 o
 -13   5   1         43.68         46.41        14.47 o
 -12   5   1        209.79        263.70        27.59 o
 -11   5   1        301.04        286.13        27.21 o
 -10   5   1         37.16         18.25        12.45 o
  -9   5   1         86.16         70.75        14.83 o
  -8   5   1        126.75        134.88        11.72 o
  -7   5   1        171.88        164.23        11.94 o
  -6   5   1        310.23        353.84        11.73 o
  -5   5   1        691.47        754.20        34.27 o
  -4   5   1       1762.49       1816.61        35.55 o
  -3   5   1       4170.23       4444.92        47.39 o
  -2   5   1       7522.73       7290.03       180.34 o
  -1   5   1      14270.39      13395.43       119.02 o
   0   5   1       1641.30       1975.56        32.84 o
   1   5   1       1299.36       1287.36        39.75 o
   2   5   1        753.23        816.91        15.05 o
   3   5   1        785.78        816.39        11.74 o
   4   5   1       5026.81       5267.28        65.61 o
   5   5   1         47.19         60.00         3.67 o
   6   5   1        276.35        285.44         9.57 o
   7   5   1        103.40        110.06         9.93 o
   8   5   1         99.62         82.90         9.49 o
   9   5   1        341.58        325.87        31.28 o
  10   5   1         76.78        133.69        19.09 o
  11   5   1        431.62        399.80        24.09 o
  12   5   1        130.06        107.68        13.77 o
  13   5   1          5.37         10.11         6.99 o
  14   5   1         31.00         25.24        12.33 o
  15   5   1         12.45         21.23         9.79 o
 -15   6   1          2.40         -3.04         9.52 o
 -14   6   1         15.82          5.46         8.59 o
 -13   6   1          8.56          7.23         8.94 o
 -12   6   1         22.34         34.18        12.49 o
 -11   6   1        180.14        173.09        21.22 o
 -10   6   1        116.02         85.74        11.36 o
  -9   6   1         36.42         21.33         6.08 o
  -8   6   1         91.36         82.45         9.52 o
  -7   6   1         85.95         87.71         9.48 o
  -6   6   1        110.42        120.59         5.50 o
  -5   6   1       1168.09       1333.53        24.13 o
  -4   6   1        107.00         90.43         4.29 o
  -3   6   1       3790.00       3964.91        45.90 o
  -2   6   1       1237.07       1230.59        35.23 o
  -1   6   1       6152.29       6168.52       104.36 o
   0   6   1        926.93       1081.97        40.03 o
   1   6   1       2437.04       2695.86        63.17 o
   2   6   1        270.13        225.33         7.97 o
   3   6   1       3162.05       3422.75        84.69 o
   4   6   1         14.09         14.10         1.80 o
   5   6   1        570.74        638.04        15.49 o
   6   6   1        299.26        276.72        11.23 o
   7   6   1         31.01         19.17         6.05 o
   8   6   1         22.45         23.67        10.42 o
   9   6   1        602.49        619.24        26.64 o
  10   6   1        505.28        527.19        26.22 o
  11   6   1         58.10         47.94        10.49 o
  12   6   1          8.92          6.38         8.77 o
  13   6   1          3.88          5.39         6.83 o
  14   6   1         16.55         19.04         7.19 o
  15   6   1          2.87         12.89        11.25 o
 -15   7   1         34.04         43.38        15.74 o
 -14   7   1         74.67         32.80        13.82 o
 -13   7   1          4.14          1.45         7.62 o
 -12   7   1         17.35         13.97         8.79 o
 -11   7   1         18.44         26.48         7.98 o
 -10   7   1        113.71         75.58        10.64 o
  -9   7   1        143.56        140.61        13.17 o
  -8   7   1        348.73        344.78        21.35 o
  -7   7   1         75.39         87.21         4.45 o
  -6   7   1         96.55         94.10         4.91 o
  -5   7   1        739.21        762.75        13.35 o
  -4   7   1         88.07        100.58         7.29 o
  -3   7   1        431.99        420.42        16.67 o
  -2   7   1       1287.11       1364.37        52.74 o
  -1   7   1        266.89        301.22        11.05 o
   0   7   1       2508.42       2674.25        44.67 o
   1   7   1        515.91        509.03        16.56 o
   2   7   1         85.06        117.21        11.12 o
   3   7   1        520.09        581.06        14.16 o
   4   7   1          6.74          9.57         1.89 o
   5   7   1        942.75        962.26        26.06 o
   6   7   1        313.53        340.82        16.23 o
   7   7   1        109.66         98.96        11.77 o
   8   7   1       1000.02       1072.58        37.09 o
   9   7   1         21.70         21.33         9.84 o
  10   7   1        308.16        315.63        20.44 o
  11   7   1          3.64         19.03         8.01 o
  12   7   1         17.48         24.55        13.86 o
  13   7   1         29.70         35.48        10.28 o
  14   7   1         13.43          7.28         6.64 o
  15   7   1          7.44         18.51        10.30 o
 -15   8   1         51.24         39.21        15.12 o
 -14   8   1          2.62          7.02        10.48 o
 -13   8   1          8.04          8.84         9.25 o
 -12   8   1         68.35         70.51        24.77 o
 -11   8   1          3.71         -0.58         5.78 o
 -10   8   1        172.72        167.41        26.73 o
  -9   8   1        100.56         81.40        10.99 o
  -8   8   1         43.18         25.85         7.55 o
  -7   8   1         32.41         47.77         5.29 o
  -6   8   1         47.03         61.89         4.35 o
  -5   8   1         26.44         21.64         3.26 o
  -4   8   1        409.59        451.52        16.17 o
  -3   8   1       1200.29       1143.52        40.72 o
  -2   8   1       1655.38       1803.13        32.31 o
  -1   8   1          6.59          4.32         4.37 o
   0   8   1       4221.19       4420.18        90.80 o
   1   8   1        211.68        181.83        10.67 o
   2   8   1        364.20        389.01        15.15 o
   3   8   1        124.91        114.69         6.89 o
   4   8   1       1514.54       1612.90        36.82 o
   5   8   1        425.22        468.05        11.28 o
   6   8   1         76.66         88.70         7.21 o
   7   8   1        390.35        307.77        24.03 o
   8   8   1         61.55         67.24         8.93 o
   9   8   1         33.61         34.52         7.63 o
  10   8   1        232.84        267.65        18.62 o
  11   8   1         11.45         13.87        13.57 o
  12   8   1         29.16         22.31        16.52 o
  13   8   1         39.68         37.46         9.44 o
  14   8   1          4.97          2.66         7.01 o
 -15   9   1         26.71         30.53        13.41 o
 -14   9   1         24.11          7.62         9.91 o
 -13   9   1          2.96          9.91        11.66 o
 -12   9   1         59.25         51.26        21.32 o
 -11   9   1        145.58        142.31        15.85 o
 -10   9   1          5.36         12.42         6.43 o
  -9   9   1        233.41        265.43        18.94 o
  -8   9   1        456.10        456.96        23.14 o
  -7   9   1         15.47         22.95         6.77 o
  -6   9   1         49.83         57.40         5.05 o
  -5   9   1         71.58         70.86         5.33 o
  -4   9   1        408.25        418.53        16.37 o
  -3   9   1        208.17        250.67        19.28 o
  -2   9   1        513.72        551.42        16.88 o
  -1   9   1        685.11        734.56        36.78 o
   0   9   1        309.12        400.76        22.21 o
   1   9   1        464.62        469.21        24.02 o
   3   9   1       1224.93       1203.40        28.29 o
   4   9   1        158.90        152.91        10.21 o
   5   9   1        101.24        114.49         9.12 o
   6   9   1          6.50          5.62         4.24 o
   7   9   1        389.19        395.33        19.40 o
   8   9   1        903.56        838.42        30.01 o
   9   9   1        127.46        115.55        12.18 o
  10   9   1         34.98         29.16         8.69 o
  11   9   1         67.97         69.11        11.32 o
  12   9   1         21.56         19.47         8.07 o
  13   9   1          5.36         18.11        10.05 o
  14   9   1         42.75         80.79        18.28 o
 -14  10   1         75.35         99.07        20.11 o
 -13  10   1         38.81         30.94         9.62 o
 -12  10   1         38.14         37.54        10.35 o
 -11  10   1        216.23        215.88        19.54 o
 -10  10   1          4.45          8.75         6.19 o
  -9  10   1         49.63         39.42        10.70 o
  -8  10   1        335.60        319.64        20.08 o
  -7  10   1        102.61         97.35         8.32 o
  -6  10   1        218.03        220.64         9.78 o
  -5  10   1        143.31        143.18         7.53 o
  -4  10   1         47.73         40.71         5.88 o
  -3  10   1        142.46        124.33        14.69 o
  -2  10   1        437.71        392.27        14.76 o
  -1  10   1        199.00        235.73        11.54 o
   0  10   1        188.23        210.72        17.22 o
   1  10   1         51.95         50.34         9.08 o
   2  10   1        296.17        292.05        20.48 o
   3  10   1        760.48        732.47        33.66 o
   4  10   1        251.57        233.24        14.35 o
   5  10   1         79.22         75.35        13.11 o
   6  10   1         87.66        107.18        14.28 o
   7  10   1          3.98         -0.13         4.58 o
   8  10   1        169.70        167.98        13.77 o
   9  10   1        575.10        570.05        26.32 o
  10  10   1         40.65         42.52         8.92 o
  11  10   1        207.11        221.12        18.38 o
  12  10   1         12.63         18.67        12.16 o
  13  10   1         37.96         46.86        11.22 o
  14  10   1         44.85         57.42        16.35 o
 -14  11   1         16.27         33.02        14.39 o
 -13  11   1         81.76        115.07        16.44 o
 -12  11   1        173.73        184.65        18.72 o
 -11  11   1         43.00         45.50        10.34 o
 -10  11   1        158.59        187.49        26.94 o
  -9  11   1         20.99         24.38         7.96 o
  -8  11   1         37.00         66.29        14.65 o
  -7  11   1        347.17        294.39        25.92 o
  -6  11   1        123.04        116.22         7.28 o
  -5  11   1         59.07         61.43         7.85 o
  -4  11   1         75.08         85.33         8.54 o
  -3  11   1         16.11         12.88         8.43 o
  -2  11   1        152.12        127.69         8.99 o
  -1  11   1        147.44        163.49        10.29 o
   0  11   1         98.92        112.81         8.93 o
   1  11   1        334.50        410.95        25.73 o
   2  11   1        310.67        307.97        22.20 o
   3  11   1         80.64         86.97        12.24 o
   4  11   1        113.31        109.91        14.14 o
   5  11   1        145.71        138.35        11.08 o
   6  11   1        176.95        207.90        14.15 o
   7  11   1         91.52         90.28         9.96 o
   8  11   1         42.99         41.66         9.98 o
   9  11   1         78.68         85.11        11.01 o
  10  11   1        141.85        131.59        13.52 o
  11  11   1         48.23         45.58         9.07 o
  12  11   1         42.67         56.30        10.95 o
  13  11   1         32.07         48.16        11.10 o
  14  11   1          5.21          6.69         9.32 o
 -13  12   1         14.67         20.36        10.27 o
 -12  12   1         20.55         25.73        10.44 o
 -11  12   1         83.81         89.56        13.95 o
 -10  12   1        143.64        179.02        17.55 o
  -9  12   1         90.92         91.79        12.65 o
  -8  12   1        321.19        297.34        28.02 o
  -7  12   1         95.33        106.96        10.32 o
  -6  12   1         37.07         39.81         7.89 o
  -5  12   1         79.15         65.22        10.55 o
  -4  12   1        554.05        548.33        21.46 o
  -3  12   1        313.11        276.25        23.17 o
  -2  12   1         48.46         45.49         5.88 o
  -1  12   1        162.00        175.46        11.24 o
   0  12   1        234.12        240.15        13.50 o
   1  12   1         48.03         54.82        11.78 o
   2  12   1         83.68        111.77        14.86 o
   3  12   1          3.86          3.15         6.07 o
   4  12   1        169.80        125.35        15.87 o
   5  12   1        271.21        268.61        23.64 o
   6  12   1         39.11         50.12         8.08 o
   7  12   1        177.92        182.89        17.59 o
   8  12   1         37.48         48.06        11.66 o
   9  12   1         10.48         10.61         5.68 o
  10  12   1         94.37         91.15        12.25 o
  11  12   1         96.21        104.32        13.58 o
  12  12   1         21.61         32.47         9.23 o
  13  12   1         13.61          3.45         6.75 o
 -13  13   1         19.69          2.71        10.00 o
[truncated: 372,507 more chars]
