# Supplementary material for: Crystal structure of 1-(3-chloro­phen­yl)piperazin-1-ium picrate–picric acid (2/1)
Source: Acta Crystallogr Sect E Struct Rep Online. 2014 Oct 31;70(Pt 11):o1210–1. doi: 10.1107/S1600536814023654 (PMC4257327; doi:10.1107/S1600536814023654)
Supplement: Supplementary file 3 [file e-70-o1210-Isup3.cml]

<?xml version="1.0" encoding="UTF-8"?>
<cml convention="cmlDict:cmllite" xmlns="http://www.xml-cml.org/schema" xmlns:cmlDict="http://www.xml-cml.org/dictionary/cml/" xmlns:nameDict="http://www.xml-cml.org/dictionary/cml/name/">
  <molecule id="m1">
    <name dictRef="nameDict:unknown">Bis[1-(3-Chlorophenyl)piperazin-1-ium]; bis(2,4,6-trinitrophenolate); 2,4,6-trinitrophenol</name>
    <atomArray>
      <atom id="a1" elementType="Cl" hydrogenCount="0">
        <label value="Cl" dictRef="cmlDict:locant"/>
      </atom>
      <atom id="a2" elementType="C" hydrogenCount="0">
        <label value="1" dictRef="cmlDict:locant"/>
      </atom>
      <atom id="a3" elementType="C">
        <label value="2" dictRef="cmlDict:locant"/>
      </atom>
      <atom id="a4" elementType="C" hydrogenCount="0">
        <label value="3" dictRef="cmlDict:locant"/>
      </atom>
      <atom id="a5" elementType="C">
        <label value="4" dictRef="cmlDict:locant"/>
      </atom>
      <atom id="a6" elementType="C">
        <label value="5" dictRef="cmlDict:locant"/>
      </atom>
      <atom id="a7" elementType="C">
        <label value="6" dictRef="cmlDict:locant"/>
      </atom>
      <atom id="a77" elementType="H"/>
      <atom id="a78" elementType="H"/>
      <atom id="a79" elementType="H"/>
      <atom id="a80" elementType="H"/>
      <atom id="a8" elementType="N" formalCharge="1">
        <label value="1" dictRef="cmlDict:locant"/>
        <label value="N" dictRef="cmlDict:locant"/>
      </atom>
      <atom id="a9" elementType="C">
        <label value="2" dictRef="cmlDict:locant"/>
      </atom>
      <atom id="a10" elementType="C">
        <label value="3" dictRef="cmlDict:locant"/>
      </atom>
      <atom id="a11" elementType="N">
        <label value="4" dictRef="cmlDict:locant"/>
        <label value="N'" dictRef="cmlDict:locant"/>
      </atom>
      <atom id="a12" elementType="C">
        <label value="5" dictRef="cmlDict:locant"/>
      </atom>
      <atom id="a13" elementType="C">
        <label value="6" dictRef="cmlDict:locant"/>
      </atom>
      <atom id="a81" elementType="H"/>
      <atom id="a82" elementType="H"/>
      <atom id="a83" elementType="H"/>
      <atom id="a84" elementType="H"/>
      <atom id="a85" elementType="H"/>
      <atom id="a86" elementType="H"/>
      <atom id="a87" elementType="H"/>
      <atom id="a88" elementType="H"/>
      <atom id="a89" elementType="H"/>
      <atom id="a90" elementType="H"/>
      <atom id="a14" elementType="Cl" hydrogenCount="0">
        <label value="Cl" dictRef="cmlDict:locant"/>
      </atom>
      <atom id="a15" elementType="C" hydrogenCount="0">
        <label value="1" dictRef="cmlDict:locant"/>
      </atom>
      <atom id="a16" elementType="C">
        <label value="2" dictRef="cmlDict:locant"/>
      </atom>
      <atom id="a17" elementType="C" hydrogenCount="0">
        <label value="3" dictRef="cmlDict:locant"/>
      </atom>
      <atom id="a18" elementType="C">
        <label value="4" dictRef="cmlDict:locant"/>
      </atom>
      <atom id="a19" elementType="C">
        <label value="5" dictRef="cmlDict:locant"/>
      </atom>
      <atom id="a20" elementType="C">
        <label value="6" dictRef="cmlDict:locant"/>
      </atom>
      <atom id="a91" elementType="H"/>
      <atom id="a92" elementType="H"/>
      <atom id="a93" elementType="H"/>
      <atom id="a94" elementType="H"/>
      <atom id="a21" elementType="N" formalCharge="1">
        <label value="1" dictRef="cmlDict:locant"/>
        <label value="N" dictRef="cmlDict:locant"/>
      </atom>
      <atom id="a22" elementType="C">
        <label value="2" dictRef="cmlDict:locant"/>
      </atom>
      <atom id="a23" elementType="C">
        <label value="3" dictRef="cmlDict:locant"/>
      </atom>
      <atom id="a24" elementType="N">
        <label value="4" dictRef="cmlDict:locant"/>
        <label value="N'" dictRef="cmlDict:locant"/>
      </atom>
      <atom id="a25" elementType="C">
        <label value="5" dictRef="cmlDict:locant"/>
      </atom>
      <atom id="a26" elementType="C">
        <label value="6" dictRef="cmlDict:locant"/>
      </atom>
      <atom id="a95" elementType="H"/>
      <atom id="a96" elementType="H"/>
      <atom id="a97" elementType="H"/>
      <atom id="a98" elementType="H"/>
      <atom id="a99" elementType="H"/>
      <atom id="a100" elementType="H"/>
      <atom id="a101" elementType="H"/>
      <atom id="a102" elementType="H"/>
      <atom id="a103" elementType="H"/>
      <atom id="a104" elementType="H"/>
      <atom id="a27" elementType="N" formalCharge="1" hydrogenCount="0">
        <label value="N" dictRef="cmlDict:locant"/>
      </atom>
      <atom id="a28" elementType="O" hydrogenCount="0">
        <label value="O" dictRef="cmlDict:locant"/>
      </atom>
      <atom id="a29" elementType="O" formalCharge="-1" hydrogenCount="0">
        <label value="O'" dictRef="cmlDict:locant"/>
      </atom>
      <atom id="a30" elementType="C" hydrogenCount="0">
        <label value="1" dictRef="cmlDict:locant"/>
      </atom>
      <atom id="a31" elementType="C" hydrogenCount="0">
        <label value="2" dictRef="cmlDict:locant"/>
      </atom>
      <atom id="a32" elementType="C">
        <label value="3" dictRef="cmlDict:locant"/>
      </atom>
      <atom id="a33" elementType="C" hydrogenCount="0">
        <label value="4" dictRef="cmlDict:locant"/>
      </atom>
      <atom id="a34" elementType="C">
        <label value="5" dictRef="cmlDict:locant"/>
      </atom>
      <atom id="a35" elementType="C" hydrogenCount="0">
        <label value="6" dictRef="cmlDict:locant"/>
      </atom>
      <atom id="a37" elementType="O" formalCharge="-1" hydrogenCount="0">
        <label value="O" dictRef="cmlDict:locant"/>
      </atom>
      <atom id="a105" elementType="H"/>
      <atom id="a106" elementType="H"/>
      <atom id="a38" elementType="N" formalCharge="1" hydrogenCount="0">
        <label value="N" dictRef="cmlDict:locant"/>
      </atom>
      <atom id="a39" elementType="O" hydrogenCount="0">
        <label value="O" dictRef="cmlDict:locant"/>
      </atom>
      <atom id="a40" elementType="O" formalCharge="-1" hydrogenCount="0">
        <label value="O'" dictRef="cmlDict:locant"/>
      </atom>
      <atom id="a41" elementType="C" hydrogenCount="0">
        <label value="1" dictRef="cmlDict:locant"/>
      </atom>
      <atom id="a42" elementType="C" hydrogenCount="0">
        <label value="2" dictRef="cmlDict:locant"/>
      </atom>
      <atom id="a43" elementType="C">
        <label value="3" dictRef="cmlDict:locant"/>
      </atom>
      <atom id="a44" elementType="C" hydrogenCount="0">
        <label value="4" dictRef="cmlDict:locant"/>
      </atom>
      <atom id="a45" elementType="C">
        <label value="5" dictRef="cmlDict:locant"/>
      </atom>
      <atom id="a46" elementType="C" hydrogenCount="0">
        <label value="6" dictRef="cmlDict:locant"/>
      </atom>
      <atom id="a47" elementType="O" formalCharge="-1" hydrogenCount="0">
        <label value="O" dictRef="cmlDict:locant"/>
      </atom>
      <atom id="a107" elementType="H"/>
      <atom id="a108" elementType="H"/>
      <atom id="a48" elementType="N" formalCharge="1" hydrogenCount="0">
        <label value="N" dictRef="cmlDict:locant"/>
      </atom>
      <atom id="a49" elementType="O" hydrogenCount="0">
        <label value="O" dictRef="cmlDict:locant"/>
      </atom>
      <atom id="a50" elementType="O" formalCharge="-1" hydrogenCount="0">
        <label value="O'" dictRef="cmlDict:locant"/>
      </atom>
      <atom id="a51" elementType="C" hydrogenCount="0">
        <label value="1" dictRef="cmlDict:locant"/>
      </atom>
      <atom id="a52" elementType="C" hydrogenCount="0">
        <label value="2" dictRef="cmlDict:locant"/>
      </atom>
      <atom id="a53" elementType="C">
        <label value="3" dictRef="cmlDict:locant"/>
      </atom>
      <atom id="a54" elementType="C" hydrogenCount="0">
        <label value="4" dictRef="cmlDict:locant"/>
      </atom>
      <atom id="a55" elementType="C">
        <label value="5" dictRef="cmlDict:locant"/>
      </atom>
      <atom id="a56" elementType="C" hydrogenCount="0">
        <label value="6" dictRef="cmlDict:locant"/>
      </atom>
      <atom id="a58" elementType="O">
        <label value="O" dictRef="cmlDict:locant"/>
      </atom>
      <atom id="a109" elementType="H"/>
      <atom id="a110" elementType="H"/>
      <atom id="a111" elementType="H"/>
      <atom id="a59" elementType="N" formalCharge="1" hydrogenCount="0">
        <label value="N''" dictRef="cmlDict:locant"/>
      </atom>
      <atom id="a60" elementType="O" hydrogenCount="0">
        <label value="O''" dictRef="cmlDict:locant"/>
      </atom>
      <atom id="a61" elementType="O" formalCharge="-1" hydrogenCount="0">
        <label value="O'''" dictRef="cmlDict:locant"/>
      </atom>
      <atom id="a62" elementType="N" formalCharge="1" hydrogenCount="0">
        <label value="N'" dictRef="cmlDict:locant"/>
      </atom>
      <atom id="a63" elementType="O" hydrogenCount="0">
        <label value="O'" dictRef="cmlDict:locant"/>
      </atom>
      <atom id="a64" elementType="O" formalCharge="-1" hydrogenCount="0">
        <label value="O''" dictRef="cmlDict:locant"/>
      </atom>
      <atom id="a65" elementType="N" formalCharge="1" hydrogenCount="0">
        <label value="N''" dictRef="cmlDict:locant"/>
      </atom>
      <atom id="a66" elementType="O" hydrogenCount="0">
        <label value="O''" dictRef="cmlDict:locant"/>
      </atom>
      <atom id="a67" elementType="O" formalCharge="-1" hydrogenCount="0">
        <label value="O'''" dictRef="cmlDict:locant"/>
      </atom>
      <atom id="a68" elementType="N" formalCharge="1" hydrogenCount="0">
        <label value="N'" dictRef="cmlDict:locant"/>
      </atom>
      <atom id="a69" elementType="O" hydrogenCount="0">
        <label value="O'" dictRef="cmlDict:locant"/>
      </atom>
      <atom id="a70" elementType="O" formalCharge="-1" hydrogenCount="0">
        <label value="O''" dictRef="cmlDict:locant"/>
      </atom>
      <atom id="a71" elementType="N" formalCharge="1" hydrogenCount="0">
        <label value="N''" dictRef="cmlDict:locant"/>
      </atom>
      <atom id="a72" elementType="O" hydrogenCount="0">
        <label value="O''" dictRef="cmlDict:locant"/>
      </atom>
      <atom id="a73" elementType="O" formalCharge="-1" hydrogenCount="0">
        <label value="O'''" dictRef="cmlDict:locant"/>
      </atom>
      <atom id="a74" elementType="N" formalCharge="1" hydrogenCount="0">
        <label value="N'" dictRef="cmlDict:locant"/>
      </atom>
      <atom id="a75" elementType="O" hydrogenCount="0">
        <label value="O'" dictRef="cmlDict:locant"/>
      </atom>
      <atom id="a76" elementType="O" formalCharge="-1" hydrogenCount="0">
        <label value="O''" dictRef="cmlDict:locant"/>
      </atom>
    </atomArray>
    <bondArray>
      <bond id="a2_a3" atomRefs2="a2 a3" order="D"/>
      <bond id="a3_a4" atomRefs2="a3 a4" order="S"/>
      <bond id="a4_a5" atomRefs2="a4 a5" order="D"/>
      <bond id="a5_a6" atomRefs2="a5 a6" order="S"/>
      <bond id="a6_a7" atomRefs2="a6 a7" order="D"/>
      <bond id="a7_a2" atomRefs2="a7 a2" order="S"/>
      <bond id="a3_a77" atomRefs2="a3 a77" order="S"/>
      <bond id="a5_a78" atomRefs2="a5 a78" order="S"/>
      <bond id="a6_a79" atomRefs2="a6 a79" order="S"/>
      <bond id="a7_a80" atomRefs2="a7 a80" order="S"/>
      <bond id="a1_a4" atomRefs2="a1 a4" order="S"/>
      <bond id="a8_a9" atomRefs2="a8 a9" order="S"/>
      <bond id="a9_a10" atomRefs2="a9 a10" order="S"/>
      <bond id="a10_a11" atomRefs2="a10 a11" order="S"/>
      <bond id="a11_a12" atomRefs2="a11 a12" order="S"/>
      <bond id="a12_a13" atomRefs2="a12 a13" order="S"/>
      <bond id="a13_a8" atomRefs2="a13 a8" order="S"/>
      <bond id="a8_a81" atomRefs2="a8 a81" order="S"/>
      <bond id="a9_a82" atomRefs2="a9 a82" order="S"/>
      <bond id="a9_a83" atomRefs2="a9 a83" order="S"/>
      <bond id="a10_a84" atomRefs2="a10 a84" order="S"/>
      <bond id="a10_a85" atomRefs2="a10 a85" order="S"/>
      <bond id="a11_a86" atomRefs2="a11 a86" order="S"/>
      <bond id="a12_a87" atomRefs2="a12 a87" order="S"/>
      <bond id="a12_a88" atomRefs2="a12 a88" order="S"/>
      <bond id="a13_a89" atomRefs2="a13 a89" order="S"/>
      <bond id="a13_a90" atomRefs2="a13 a90" order="S"/>
      <bond id="a2_a8" atomRefs2="a2 a8" order="S"/>
      <bond id="a15_a16" atomRefs2="a15 a16" order="D"/>
      <bond id="a16_a17" atomRefs2="a16 a17" order="S"/>
      <bond id="a17_a18" atomRefs2="a17 a18" order="D"/>
      <bond id="a18_a19" atomRefs2="a18 a19" order="S"/>
      <bond id="a19_a20" atomRefs2="a19 a20" order="D"/>
      <bond id="a20_a15" atomRefs2="a20 a15" order="S"/>
      <bond id="a16_a91" atomRefs2="a16 a91" order="S"/>
      <bond id="a18_a92" atomRefs2="a18 a92" order="S"/>
      <bond id="a19_a93" atomRefs2="a19 a93" order="S"/>
      <bond id="a20_a94" atomRefs2="a20 a94" order="S"/>
      <bond id="a14_a17" atomRefs2="a14 a17" order="S"/>
      <bond id="a21_a22" atomRefs2="a21 a22" order="S"/>
      <bond id="a22_a23" atomRefs2="a22 a23" order="S"/>
      <bond id="a23_a24" atomRefs2="a23 a24" order="S"/>
      <bond id="a24_a25" atomRefs2="a24 a25" order="S"/>
      <bond id="a25_a26" atomRefs2="a25 a26" order="S"/>
      <bond id="a26_a21" atomRefs2="a26 a21" order="S"/>
      <bond id="a21_a95" atomRefs2="a21 a95" order="S"/>
      <bond id="a22_a96" atomRefs2="a22 a96" order="S"/>
      <bond id="a22_a97" atomRefs2="a22 a97" order="S"/>
      <bond id="a23_a98" atomRefs2="a23 a98" order="S"/>
      <bond id="a23_a99" atomRefs2="a23 a99" order="S"/>
      <bond id="a24_a100" atomRefs2="a24 a100" order="S"/>
      <bond id="a25_a101" atomRefs2="a25 a101" order="S"/>
      <bond id="a25_a102" atomRefs2="a25 a102" order="S"/>
      <bond id="a26_a103" atomRefs2="a26 a103" order="S"/>
      <bond id="a26_a104" atomRefs2="a26 a104" order="S"/>
      <bond id="a15_a21" atomRefs2="a15 a21" order="S"/>
      <bond id="a27_a28" atomRefs2="a27 a28" order="D"/>
      <bond id="a27_a29" atomRefs2="a27 a29" order="S"/>
      <bond id="a30_a31" atomRefs2="a30 a31" order="D"/>
      <bond id="a31_a32" atomRefs2="a31 a32" order="S"/>
      <bond id="a32_a33" atomRefs2="a32 a33" order="D"/>
      <bond id="a33_a34" atomRefs2="a33 a34" order="S"/>
      <bond id="a34_a35" atomRefs2="a34 a35" order="D"/>
      <bond id="a35_a30" atomRefs2="a35 a30" order="S"/>
      <bond id="a30_a37" atomRefs2="a30 a37" order="S"/>
      <bond id="a32_a105" atomRefs2="a32 a105" order="S"/>
      <bond id="a34_a106" atomRefs2="a34 a106" order="S"/>
      <bond id="a27_a31" atomRefs2="a27 a31" order="S"/>
      <bond id="a38_a39" atomRefs2="a38 a39" order="D"/>
      <bond id="a38_a40" atomRefs2="a38 a40" order="S"/>
      <bond id="a41_a42" atomRefs2="a41 a42" order="D"/>
      <bond id="a42_a43" atomRefs2="a42 a43" order="S"/>
      <bond id="a43_a44" atomRefs2="a43 a44" order="D"/>
      <bond id="a44_a45" atomRefs2="a44 a45" order="S"/>
      <bond id="a45_a46" atomRefs2="a45 a46" order="D"/>
      <bond id="a46_a41" atomRefs2="a46 a41" order="S"/>
      <bond id="a41_a47" atomRefs2="a41 a47" order="S"/>
      <bond id="a43_a107" atomRefs2="a43 a107" order="S"/>
      <bond id="a45_a108" atomRefs2="a45 a108" order="S"/>
      <bond id="a38_a42" atomRefs2="a38 a42" order="S"/>
      <bond id="a48_a49" atomRefs2="a48 a49" order="D"/>
      <bond id="a48_a50" atomRefs2="a48 a50" order="S"/>
      <bond id="a51_a52" atomRefs2="a51 a52" order="D"/>
      <bond id="a52_a53" atomRefs2="a52 a53" order="S"/>
      <bond id="a53_a54" atomRefs2="a53 a54" order="D"/>
      <bond id="a54_a55" atomRefs2="a54 a55" order="S"/>
      <bond id="a55_a56" atomRefs2="a55 a56" order="D"/>
      <bond id="a56_a51" atomRefs2="a56 a51" order="S"/>
      <bond id="a51_a58" atomRefs2="a51 a58" order="S"/>
      <bond id="a53_a109" atomRefs2="a53 a109" order="S"/>
      <bond id="a55_a110" atomRefs2="a55 a110" order="S"/>
      <bond id="a58_a111" atomRefs2="a58 a111" order="S"/>
      <bond id="a48_a52" atomRefs2="a48 a52" order="S"/>
      <bond id="a59_a60" atomRefs2="a59 a60" order="D"/>
      <bond id="a59_a61" atomRefs2="a59 a61" order="S"/>
      <bond id="a59_a35" atomRefs2="a59 a35" order="S"/>
      <bond id="a62_a63" atomRefs2="a62 a63" order="D"/>
      <bond id="a62_a64" atomRefs2="a62 a64" order="S"/>
      <bond id="a62_a33" atomRefs2="a62 a33" order="S"/>
      <bond id="a65_a66" atomRefs2="a65 a66" order="D"/>
      <bond id="a65_a67" atomRefs2="a65 a67" order="S"/>
      <bond id="a65_a46" atomRefs2="a65 a46" order="S"/>
      <bond id="a68_a69" atomRefs2="a68 a69" order="D"/>
      <bond id="a68_a70" atomRefs2="a68 a70" order="S"/>
      <bond id="a68_a44" atomRefs2="a68 a44" order="S"/>
      <bond id="a71_a72" atomRefs2="a71 a72" order="D"/>
      <bond id="a71_a73" atomRefs2="a71 a73" order="S"/>
      <bond id="a71_a56" atomRefs2="a71 a56" order="S"/>
      <bond id="a74_a75" atomRefs2="a74 a75" order="D"/>
      <bond id="a74_a76" atomRefs2="a74 a76" order="S"/>
      <bond id="a74_a54" atomRefs2="a74 a54" order="S"/>
    </bondArray>
  </molecule>
</cml>
